# Supplementary material for: A Functional InDel in the WRKY10 Promoter Controls the Degree of Flesh Red Pigmentation in Apple
Source: Adv Sci (Weinh). 2024 Jun 14;11(30):2400998. doi: 10.1002/advs.202400998 (PMC11321683; doi:10.1002/advs.202400998)
Supplement: Supplementary file 20 — Supplementary Table S1 [file ADVS-11-2400998-s017.xlsx]

## Sheet: combined_classification
Supplemental Table S1. The proteins captured by DNA pull-down in the red apple calli using LC–MS.
Protein	Description	Gene	CK_1	CK_2	TM_1	TM_2	GO_NUM	GO_Description	KEGG_Description	KEGG_EC	KEGG_ko	COG_Function_Description	COG_Function_Class	COG_Class_Description	IPR_Term
A0A540L439	Cysteine proteinase inhibitor	C1H46_033172	0	0	0	2711100	1	Molecular Function:cysteine-type endopeptidase inhibitor activity (GO:0004869)	--	--	--	--	--	--	IPR000010 [Cystatin domain]
J7MPY1	ATP synthase subunit alpha	atp1	162740000	81964000	138450000	152650000	4	Molecular Function:ATP binding (GO:0005524),Biological Process:proton motive force-driven ATP synthesis (GO:0015986),Biological Process:ATP metabolic process (GO:0046034),Biological Process:proton transmembrane transport (GO:1902600)	F-type H+-transporting ATPase subunit alpha	--	ko00190 Oxidative phosphorylation ko01100 Metabolic pathways	FoF1-type ATP synthase, alpha subunit	C	Energy production and conversion ;	IPR000194 [ATPase, F1/V1/A1 complex, alpha/beta subunit, nucleotide-binding domain] ; IPR000793[ATP synthase, alpha subunit, C-terminal] ; IPR004100[ATPase, F1/V1/A1 complex, alpha/beta subunit, N-terminal domain]
A0A140C6X8	Small ribosomal subunit protein uS3	rpsC	19196000	56345000	38260000	45762000	3	Molecular Function:RNA binding (GO:0003723),Molecular Function:structural constituent of ribosome (GO:0003735),Biological Process:translation (GO:0006412)	small subunit ribosomal protein S3	--	ko03010 Ribosome	Ribosomal protein S3	J	Translation, ribosomal structure and biogenesis ;	IPR001351 [Ribosomal protein S3, C-terminal] ; IPR004044[K Homology domain, type 2]
A0A7U3K6L1	Acetyl-coenzyme A carboxylase carboxyl transferase subunit beta	accD	105350000	55451000	0	48063000	--	--	--	--	--	Acetyl-CoA carboxylase beta subunit	I	Lipid transport and metabolism ;	IPR011762 [Acetyl-coenzyme A carboxyltransferase, N-terminal] ; IPR034733[Acetyl-CoA carboxylase]
A0A540L3P5	ATP synthase subunit alpha, mitochondrial	C1H46_033342	22042000	63440000	52034000	73407000	2	Molecular Function:ATP binding (GO:0005524),Biological Process:proton motive force-driven ATP synthesis (GO:0015986)	F-type H+-transporting ATPase subunit alpha	--	ko00190 Oxidative phosphorylation ko01100 Metabolic pathways	FoF1-type ATP synthase, alpha subunit	C	Energy production and conversion ;	IPR000194 [ATPase, F1/V1/A1 complex, alpha/beta subunit, nucleotide-binding domain] ; IPR000793[ATP synthase, alpha subunit, C-terminal]
A0A8K1WSR5	Large ribosomal subunit protein uL14c	rpl14	2551600	10736000	8533400	11810000	3	Molecular Function:structural constituent of ribosome (GO:0003735),Cellular Component:ribosome (GO:0005840),Biological Process:translation (GO:0006412)	large subunit ribosomal protein L23e	--	ko03010 Ribosome	Ribosomal protein L14	J	Translation, ribosomal structure and biogenesis ;	IPR000218 [Ribosomal protein L14P]
A0A540LBH3	Acetyltransferase component of pyruvate dehydrogenase complex	C1H46_030637	0	0	0	836260	1	Molecular Function:acyltransferase activity (GO:0016746)	pyruvate dehydrogenase E2 component (dihydrolipoamide acetyltransferase)	2.3.1.12	ko00010 Glycolysis / Gluconeogenesis ko00020 Citrate cycle (TCA cycle) ko00620 Pyruvate metabolism ko01100 Metabolic pathways ko01110 Biosynthesis of secondary metabolites ko01200 Carbon metabolism	Pyruvate/2-oxoglutarate dehydrogenase complex, dihydrolipoamide acyltransferase (E2) component	C	Energy production and conversion ;	IPR000089 [Biotin/lipoyl attachment] ; IPR001078[2-oxoacid dehydrogenase acyltransferase, catalytic domain] ; IPR004167[Peripheral subunit-binding domain]
A0A540LRC2	Acetohydroxy-acid reductoisomerase	C1H46_025435	5002100	0	0	0	2	Molecular Function:ketol-acid reductoisomerase activity (GO:0004455),Biological Process:branched-chain amino acid biosynthetic process (GO:0009082)	ketol-acid reductoisomerase	1.1.1.86	ko00290 Valine, leucine and isoleucine biosynthesis ko00770 Pantothenate and CoA biosynthesis ko01100 Metabolic pathways ko01110 Biosynthesis of secondary metabolites ko01210 2-Oxocarboxylic acid metabolism ko01230 Biosynthesis of amino acids	Ketol-acid reductoisomerase	EH	Amino acid transport and metabolism ; Coenzyme transport and metabolism ;	IPR000506 [Ketol-acid reductoisomerase, C-terminal] ; IPR013116[Ketol-acid reductoisomerase, N-terminal]
A0A540MY40	Molybdopterin oxidoreductase domain-containing protein	C1H46_010689	19229000	4672200	2956800	5577600	2	Molecular Function:oxidoreductase activity (GO:0016491),Molecular Function:iron-sulfur cluster binding (GO:0051536)	--	--	ko00190 Oxidative phosphorylation ko01100 Metabolic pathways	NADH dehydrogenase/NADH:ubiquinone oxidoreductase 75 kD subunit (chain G)	C	Energy production and conversion ;	IPR006656 [Molybdopterin oxidoreductase] ; IPR015405[NADH-quinone oxidoreductase, chain G, C-terminal]
A0A498HCU7	DYW domain-containing protein	DVH24_037072	0	0	0	35495000	3	Biological Process:intracellular protein transport (GO:0006886),Molecular Function:zinc ion binding (GO:0008270),Cellular Component:membrane (GO:0016020)	--	--	--	--	--	--	IPR002885 [Pentatricopeptide repeat] ; IPR007705[Vesicle transport v-SNARE, N-terminal] ; IPR032867[DYW domain] ; IPR046848[E motif] ; IPR046849[E+ motif]
A0A540MCR7	Phospholipase D	C1H46_017884	17279000	11455000	0	9882600	1	Molecular Function:catalytic activity (GO:0003824)	phospholipase D1/2	3.1.4.4	ko00564 Glycerophospholipid metabolism ko00565 Ether lipid metabolism ko01100 Metabolic pathways ko01110 Biosynthesis of secondary metabolites ko04144 Endocytosis	Phosphatidylserine/phosphatidylglycerophosphate/cardiolipin synthase or related enzyme	I	Lipid transport and metabolism ;	IPR000008 [C2 domain] ; IPR001736[Phospholipase D/Transphosphatidylase] ; IPR024632[Phospholipase D, C-terminal]
A0A498HDU3	Peptidase M16 N-terminal domain-containing protein	DVH24_037003	39466000	15690000	15962000	22355000	--	--	mitochondrial-processing peptidase subunit beta	3.4.24.64	--	Predicted Zn-dependent peptidase	R	General function prediction only ;	IPR007863 [Peptidase M16, C-terminal] ; IPR011765[Peptidase M16, N-terminal]
A0A540LV11	Citrate synthase	C1H46_024112	4772400	0	0	0	1	Biological Process:tricarboxylic acid cycle (GO:0006099)	citrate synthase	2.3.3.1	ko00020 Citrate cycle (TCA cycle) ko00630 Glyoxylate and dicarboxylate metabolism ko01100 Metabolic pathways ko01110 Biosynthesis of secondary metabolites ko01200 Carbon metabolism ko01210 2-Oxocarboxylic acid metabolism ko01230 Biosynthesis of amino acids	Citrate synthase	C	Energy production and conversion ;	IPR002020 [Citrate synthase]
A0A540MZT2	Fructose-bisphosphate aldolase	C1H46_010106	0	4218100	0	3255600	2	Molecular Function:fructose-bisphosphate aldolase activity (GO:0004332),Biological Process:glycolytic process (GO:0006096)	fructose-bisphosphate aldolase, class I	4.1.2.13	ko00010 Glycolysis / Gluconeogenesis ko00030 Pentose phosphate pathway ko00051 Fructose and mannose metabolism ko00710 Carbon fixation in photosynthetic organisms ko01100 Metabolic pathways ko01110 Biosynthesis of secondary metabolites ko01200 Carbon metabolism ko01230 Biosynthesis of amino acids	Fructose-bisphosphate aldolase class 1	G	Carbohydrate transport and metabolism ;	IPR000741 [Fructose-bisphosphate aldolase, class-I]
A0A540N9T3	ATP-dependent RNA helicase	C1H46_006554	22992000	11235000	17035000	16292000	3	Molecular Function:nucleic acid binding (GO:0003676),Molecular Function:RNA helicase activity (GO:0003724),Molecular Function:ATP binding (GO:0005524)	translation initiation factor 4A	--	ko03013 RNA transport	Superfamily II DNA and RNA helicase	L	Replication, recombination and repair ;	IPR001650 [Helicase, C-terminal] ; IPR011545[DEAD/DEAH box helicase domain] ; IPR014001[Helicase superfamily 1/2, ATP-binding domain] ; IPR014014[RNA helicase, DEAD-box type, Q motif]
A0A540LKU9	dihydrolipoyllysine-residue succinyltransferase	C1H46_027373	6930200	2719400	0	2966900	1	Molecular Function:acyltransferase activity (GO:0016746)	2-oxoglutarate dehydrogenase E2 component (dihydrolipoamide succinyltransferase)	2.3.1.61	ko00020 Citrate cycle (TCA cycle) ko00310 Lysine degradation ko01100 Metabolic pathways ko01110 Biosynthesis of secondary metabolites ko01200 Carbon metabolism	Pyruvate/2-oxoglutarate dehydrogenase complex, dihydrolipoamide acyltransferase (E2) component	C	Energy production and conversion ;	IPR000089 [Biotin/lipoyl attachment] ; IPR001078[2-oxoacid dehydrogenase acyltransferase, catalytic domain]
A0A540NH00	Phosphoenolpyruvate carboxylase	C1H46_004040	2490400	0	10800000	2726300	3	Biological Process:tricarboxylic acid cycle (GO:0006099),Molecular Function:phosphoenolpyruvate carboxylase activity (GO:0008964),Biological Process:carbon fixation (GO:0015977)	phosphoenolpyruvate carboxylase	4.1.1.31	ko00620 Pyruvate metabolism ko00710 Carbon fixation in photosynthetic organisms ko01100 Metabolic pathways ko01200 Carbon metabolism	Phosphoenolpyruvate carboxylase	C	Energy production and conversion ;	IPR021135 [Phosphoenolpyruvate carboxylase]
A0A540LL60	Uncharacterized protein	C1H46_027248	0	1008800	0	0	--	--	--	--	--	--	--	--	--
A0A540LS51	UDP-glucose 6-dehydrogenase	C1H46_025154	3844400	0	3293800	0	1	Molecular Function:NAD binding (GO:0051287)	UDPglucose 6-dehydrogenase	1.1.1.22	ko00040 Pentose and glucuronate interconversions ko00053 Ascorbate and aldarate metabolism ko00520 Amino sugar and nucleotide sugar metabolism ko01100 Metabolic pathways	UDP-glucose 6-dehydrogenase	M	Cell wall/membrane/envelope biogenesis ;	IPR001732 [UDP-glucose/GDP-mannose dehydrogenase, N-terminal] ; IPR014026[UDP-glucose/GDP-mannose dehydrogenase, dimerisation] ; IPR014027[UDP-glucose/GDP-mannose dehydrogenase, C-terminal]
A0A498HGS3	chloroplast protein-transporting ATPase	DVH24_030664	1319700	4070700	3572900	4707500	3	Molecular Function:ATP binding (GO:0005524),Cellular Component:membrane (GO:0016020),Biological Process:protein import (GO:0017038)	preprotein translocase subunit SecA	--	ko03060 Protein export	Preprotein translocase subunit SecA (ATPase, RNA helicase)	U	Intracellular trafficking, secretion, and vesicular transport ;	IPR011115 [SecA DEAD-like, N-terminal] ; IPR011116[SecA Wing/Scaffold] ; IPR011130[SecA, preprotein cross-linking domain] ; IPR014001[Helicase superfamily 1/2, ATP-binding domain] ; IPR014018[SecA motor DEAD]
A0A540N055	26S proteasome non-ATPase regulatory subunit 2 homolog	C1H46_010557	2666600	653580	746430	0	--	--	26S proteasome regulatory subunit N1	--	ko03050 Proteasome	--	--	--	IPR040892 [RPN1, N-terminal] ; IPR041433[26S proteasome non-ATPase regulatory subunit RPN1, C-terminal]
A0A540M3C7	Tubulin alpha chain	C1H46_021155	1216900	0	0	2640300	1	Molecular Function:GTP binding (GO:0005525)	tubulin alpha	--	ko04145 Phagosome	--	--	--	IPR003008 [Tubulin/FtsZ, GTPase domain] ; IPR018316[Tubulin/FtsZ, 2-layer sandwich domain]
A0A540L5K9	Formate dehydrogenase, mitochondrial	C1H46_032669	19135000	12301000	0	12480000	1	Molecular Function:NAD binding (GO:0051287)	formate dehydrogenase	1.17.1.9	ko00630 Glyoxylate and dicarboxylate metabolism ko01100 Metabolic pathways ko01200 Carbon metabolism	Lactate dehydrogenase or related 2-hydroxyacid dehydrogenase	CHR	Energy production and conversion ; Coenzyme transport and metabolism ; General function prediction only ;	IPR006139 [D-isomer specific 2-hydroxyacid dehydrogenase, catalytic domain] ; IPR006140[D-isomer specific 2-hydroxyacid dehydrogenase, NAD-binding domain]
A0A540MDD2	Desiccation-related protein PCC13-62	C1H46_017607	1649900	1587100	0	1336300	--	--	--	--	--	--	--	--	--
A0A540KAB8	Atos-like conserved domain-containing protein	C1H46_043595	13859000	10544000	11373000	10312000	--	--	--	--	--	--	--	--	IPR025261 [Atos-like, conserved domain] ; IPR033473[Atos-like, C-terminal]
A0A540KQA7	Biotin carboxylase	C1H46_038060	178780000	7020200	6086200	5986400	2	Molecular Function:ATP binding (GO:0005524),Molecular Function:metal ion binding (GO:0046872)	--	--	ko00061 Fatty acid biosynthesis ko00620 Pyruvate metabolism ko00640 Propanoate metabolism ko01100 Metabolic pathways ko01110 Biosynthesis of secondary metabolites ko01200 Carbon metabolism ko01212 Fatty acid metabolism	Biotin carboxylase	I	Lipid transport and metabolism ;	IPR005479 [Carbamoyl-phosphate synthetase large subunit-like, ATP-binding domain] ; IPR005481[Biotin carboxylase-like, N-terminal domain] ; IPR005482[Biotin carboxylase, C-terminal] ; IPR011761[ATP-grasp fold] ; IPR011764[Biotin carboxylation domain]
A0A540KEC2	ATP synthase subunit beta	C1H46_041889	99745000	49237000	17655000	59345000	5	Molecular Function:ATP binding (GO:0005524),Biological Process:ATP biosynthetic process (GO:0006754),Molecular Function:ATP hydrolysis activity (GO:0016887),Biological Process:ATP metabolic process (GO:0046034),Biological Process:proton transmembrane transport (GO:1902600)	F-type H+-transporting ATPase subunit beta	3.6.3.14	ko00190 Oxidative phosphorylation ko01100 Metabolic pathways	FoF1-type ATP synthase, beta subunit	C	Energy production and conversion ;	IPR000194 [ATPase, F1/V1/A1 complex, alpha/beta subunit, nucleotide-binding domain] ; IPR004100[ATPase, F1/V1/A1 complex, alpha/beta subunit, N-terminal domain] ; IPR020971[ATP synthase, F1 beta subunit]
A0A498IB18	ATP citrate synthase	DVH24_041286	2276800	1293400	0	1342200	2	Molecular Function:catalytic activity (GO:0003824),Biological Process:tricarboxylic acid cycle (GO:0006099)	ATP citrate (pro-S)-lyase	2.3.3.8	ko00020 Citrate cycle (TCA cycle) ko01100 Metabolic pathways ko01110 Biosynthesis of secondary metabolites	Citrate synthase	C	Energy production and conversion ;	IPR002020 [Citrate synthase] ; IPR005811[ATP-citrate lyase/succinyl-CoA ligase]
A0A540KVQ7	DNA topoisomerase I	C1H46_036172	0	0	8391900	0	2	Molecular Function:DNA binding (GO:0003677),Biological Process:DNA topological change (GO:0006265)	DNA topoisomerase I	5.99.1.2	--	DNA topoisomerase IB	L	Replication, recombination and repair ;	IPR008336 [DNA topoisomerase I, DNA binding, eukaryotic-type] ; IPR013500[DNA topoisomerase I, catalytic core, eukaryotic-type] ; IPR025834[Topoisomerase I C-terminal domain]
A0A540MUY0	Aspartate aminotransferase	C1H46_011771	12476000	8407200	6948800	13042000	2	Biological Process:biosynthetic process (GO:0009058),Molecular Function:pyridoxal phosphate binding (GO:0030170)	aspartate aminotransferase, cytoplasmic	2.6.1.1	ko00220 Arginine biosynthesis ko00250 Alanine, aspartate and glutamate metabolism ko00270 Cysteine and methionine metabolism ko00330 Arginine and proline metabolism ko00350 Tyrosine metabolism ko00360 Phenylalanine metabolism ko00400 Phenylalanine, tyrosine and tryptophan biosynthesis ko00710 Carbon fixation in photosynthetic organisms ko00950 Isoquinoline alkaloid biosynthesis ko00960 Tropane, p…	Aspartate/tyrosine/aromatic aminotransferase	E	Amino acid transport and metabolism ;	IPR004839 [Aminotransferase, class I/classII]
A0A540KVF6	transaldolase	C1H46_036505	3373600	2063000	0	2110700	1	Biological Process:carbohydrate metabolic process (GO:0005975)	transaldolase	2.2.1.2	ko00030 Pentose phosphate pathway ko01100 Metabolic pathways ko01110 Biosynthesis of secondary metabolites ko01200 Carbon metabolism ko01230 Biosynthesis of amino acids	Transaldolase	G	Carbohydrate transport and metabolism ;	IPR001585 [Transaldolase/Fructose-6-phosphate aldolase]
A0A498HQB4	PCI domain-containing protein	DVH24_015685	2283600	1294500	1465600	1748300	--	--	26S proteasome regulatory subunit N9	--	ko03050 Proteasome	--	--	--	IPR000717 [Proteasome component (PCI) domain]
A0A540KTG1	Glyceraldehyde-3-phosphate dehydrogenase	C1H46_036940	212640000	282870000	245930000	466180000	1	Molecular Function:NAD binding (GO:0051287)	glyceraldehyde 3-phosphate dehydrogenase	1.2.1.12	ko00010 Glycolysis / Gluconeogenesis ko00710 Carbon fixation in photosynthetic organisms ko01100 Metabolic pathways ko01110 Biosynthesis of secondary metabolites ko01200 Carbon metabolism ko01230 Biosynthesis of amino acids	Glyceraldehyde-3-phosphate dehydrogenase/erythrose-4-phosphate dehydrogenase	G	Carbohydrate transport and metabolism ;	IPR020828 [Glyceraldehyde 3-phosphate dehydrogenase, NAD(P) binding domain] ; IPR020829[Glyceraldehyde 3-phosphate dehydrogenase, catalytic domain]
A0A540NF01	Glucose-6-phosphate 1-dehydrogenase	C1H46_005138	1557700	0	11821000	3029100	3	Molecular Function:glucose-6-phosphate dehydrogenase activity (GO:0004345),Biological Process:glucose metabolic process (GO:0006006),Molecular Function:NADP binding (GO:0050661)	--	--	ko00030 Pentose phosphate pathway ko00480 Glutathione metabolism ko01100 Metabolic pathways ko01110 Biosynthesis of secondary metabolites ko01200 Carbon metabolism	Glucose-6-phosphate 1-dehydrogenase	G	Carbohydrate transport and metabolism ;	IPR022674 [Glucose-6-phosphate dehydrogenase, NAD-binding] ; IPR022675[Glucose-6-phosphate dehydrogenase, C-terminal]
A0A540MEF6	Uncharacterized protein	C1H46_017184	1930500	0	5553400	0	4	Molecular Function:catalytic activity (GO:0003824),Biological Process:fatty acid metabolic process (GO:0006631),Molecular Function:oxidoreductase activity (GO:0016491),Molecular Function:NAD+ binding (GO:0070403)	--	--	ko00071 Fatty acid degradation ko00592 alpha-Linolenic acid metabolism ko01100 Metabolic pathways ko01110 Biosynthesis of secondary metabolites ko01212 Fatty acid metabolism	3-hydroxyacyl-CoA dehydrogenase	I	Lipid transport and metabolism ;	IPR001753 [Enoyl-CoA hydratase/isomerase] ; IPR006108[3-hydroxyacyl-CoA dehydrogenase, C-terminal] ; IPR006176[3-hydroxyacyl-CoA dehydrogenase, NAD binding]
A0A540KTB5	Histone H2A	C1H46_037203	10909000	4750900	0	6107000	1	Molecular Function:DNA binding (GO:0003677)	histone H2A	--		--	--	--	IPR007125 [Histone H2A/H2B/H3] ; IPR032454[Histone H2A, C-terminal domain]
A0A498HTS5	LisH domain-containing protein	DVH24_012215	28309000	22550000	56016000	0	1	Molecular Function:protein binding (GO:0005515)	HIV-1 Vpr-binding protein	--	--	--	--	--	IPR006594 [LIS1 homology motif]
A0A498HU44	Pentatricopeptide repeat-containing protein	DVH24_029829	41420000	54449000	41845000	48546000	--	--	--	--	--	--	--	--	IPR002885 [Pentatricopeptide repeat]
A0A540KF36	Sucrose synthase	C1H46_041642	49022000	22052000	29418000	42746000	3	Biological Process:sucrose metabolic process (GO:0005985),Molecular Function:sucrose synthase activity (GO:0016157),Molecular Function:glycosyltransferase activity (GO:0016757)	sucrose synthase	2.4.1.13	ko00500 Starch and sucrose metabolism ko01100 Metabolic pathways	Glycosyltransferase involved in cell wall bisynthesis	M	Cell wall/membrane/envelope biogenesis ;	IPR000368 [Sucrose synthase] ; IPR001296[Glycosyl transferase, family 1]
A0A540KE40	Methylenetetrahydrofolate reductase	C1H46_042261	2487300	0	0	0	2	Molecular Function:methylenetetrahydrofolate reductase (NAD(P)H) activity (GO:0004489),Biological Process:methionine metabolic process (GO:0006555)	methylenetetrahydrofolate reductase (NADPH)	1.5.1.20	ko00670 One carbon pool by folate ko01100 Metabolic pathways ko01200 Carbon metabolism	5,10-methylenetetrahydrofolate reductase	E	Amino acid transport and metabolism ;	IPR003171 [Methylenetetrahydrofolate reductase-like]
A0A498HYY6	Protein kinase domain-containing protein	DVH24_029526	34169000	26818000	0	0	3	Molecular Function:protein kinase activity (GO:0004672),Molecular Function:ATP binding (GO:0005524),Biological Process:protein phosphorylation (GO:0006468)	--	--	--	Ankyrin repeat	T	Signal transduction mechanisms ;	IPR000719 [Protein kinase domain] ; IPR001245[Serine-threonine/tyrosine-protein kinase, catalytic domain]
A0A498I1P7	acetyl-CoA carboxylase	DVH24_042614	28777000	3562100	5078400	2884200	5	Molecular Function:acetyl-CoA carboxylase activity (GO:0003989),Molecular Function:ATP binding (GO:0005524),Biological Process:fatty acid biosynthetic process (GO:0006633),Molecular Function:ligase activity (GO:0016874),Molecular Function:metal ion binding (GO:0046872)	--	--	ko00061 Fatty acid biosynthesis ko00620 Pyruvate metabolism ko00640 Propanoate metabolism ko01100 Metabolic pathways ko01110 Biosynthesis of secondary metabolites ko01212 Fatty acid metabolism	Biotin carboxylase	I	Lipid transport and metabolism ;	IPR000089 [Biotin/lipoyl attachment] ; IPR005479[Carbamoyl-phosphate synthetase large subunit-like, ATP-binding domain] ; IPR005481[Biotin carboxylase-like, N-terminal domain] ; IPR005482[Biotin carboxylase, C-terminal] ; IPR011761[ATP-grasp fold] ; IPR011762[Acetyl-coenzyme A carboxyltransferase, N-terminal] ; IPR011763[Acetyl-coenzyme A carboxyltransferase, C-terminal] ; IPR011764[Biotin carbox…
A0A498I1Z6	FAD/NAD(P)-binding domain-containing protein	DVH24_019140	5558600	3066100	3808600	3951700	1	Molecular Function:oxidoreductase activity (GO:0016491)	monodehydroascorbate reductase (NADH)	1.6.5.4	ko00053 Ascorbate and aldarate metabolism ko01100 Metabolic pathways	NADPH-dependent 2,4-dienoyl-CoA reductase, sulfur reductase, or a related oxidoreductase	I	Lipid transport and metabolism ;	IPR023753 [FAD/NAD(P)-binding domain]
A0A540KTE5	Succinate dehydrogenase [ubiquinone] flavoprotein subunit, mitochondrial	C1H46_036989	3457800	1932400	1809200	2099800	1	Molecular Function:oxidoreductase activity (GO:0016491)	succinate dehydrogenase (ubiquinone) flavoprotein subunit	1.3.5.1	ko00020 Citrate cycle (TCA cycle) ko00190 Oxidative phosphorylation ko01100 Metabolic pathways ko01110 Biosynthesis of secondary metabolites ko01200 Carbon metabolism	Succinate dehydrogenase/fumarate reductase, flavoprotein subunit	C	Energy production and conversion ;	IPR003953 [FAD-dependent oxidoreductase 2, FAD binding domain] ; IPR015939[Fumarate reductase/succinate dehydrogenase flavoprotein-like, C-terminal]
A0A498K9X0	AMP-dependent synthetase/ligase domain-containing protein	DVH24_038585	1066000	1317100	0	0	--	--	oxalate---CoA ligase	6.2.1.8	ko00630 Glyoxylate and dicarboxylate metabolism ko01100 Metabolic pathways	Acyl-CoA synthetase (AMP-forming)/AMP-acid ligase II	IQ	Lipid transport and metabolism ; Secondary metabolites biosynthesis, transport and catabolism ;	IPR000873 [AMP-dependent synthetase/ligase domain]
A0A540M5M3	phosphopyruvate hydratase	C1H46_020245	3147900	1915900	2017700	2485000	--	--	enolase	4.2.1.11	ko00010 Glycolysis / Gluconeogenesis ko01100 Metabolic pathways ko01110 Biosynthesis of secondary metabolites ko01200 Carbon metabolism ko01230 Biosynthesis of amino acids ko03018 RNA degradation	Enolase	G	Carbohydrate transport and metabolism ;	IPR020810 [Enolase, C-terminal TIM barrel domain] ; IPR020811[Enolase, N-terminal]
A0A540MN19	F-box domain-containing protein	C1H46_014209	0	0	19985000	0	1	Molecular Function:protein binding (GO:0005515)	--	--	--	--	--	--	IPR001810 [F-box domain]
G5ELM7	Actin (Fragment)		20554000	1044700	39068000	31691000	--	--	actin, other eukaryote	--	--	Actin-related protein	Z	Cytoskeleton ;	IPR004000 [Actin family]
A0A540MEU2	Pyruvate kinase	C1H46_017097	5883700	3344000	4524900	3321600	4	Molecular Function:magnesium ion binding (GO:0000287),Molecular Function:pyruvate kinase activity (GO:0004743),Biological Process:glycolytic process (GO:0006096),Molecular Function:potassium ion binding (GO:0030955)	pyruvate kinase	2.7.1.40	ko00010 Glycolysis / Gluconeogenesis ko00230 Purine metabolism ko00620 Pyruvate metabolism ko01100 Metabolic pathways ko01110 Biosynthesis of secondary metabolites ko01200 Carbon metabolism ko01230 Biosynthesis of amino acids	Phosphohistidine swiveling domain of PEP-utilizing enzymes	T	Signal transduction mechanisms ;	IPR015793 [Pyruvate kinase, barrel] ; IPR015795[Pyruvate kinase, C-terminal]
A9UKE0	ER-binding protein	bip	5674400	3047700	4691100	3795200	2	Molecular Function:ATP binding (GO:0005524),Molecular Function:ATP-dependent protein folding chaperone (GO:0140662)	heat shock 70kDa protein 5	--	ko03060 Protein export ko04141 Protein processing in endoplasmic reticulum	Molecular chaperone DnaK (HSP70)	O	Posttranslational modification, protein turnover, chaperones ;	IPR013126 [Heat shock protein 70 family]
A0A498KL47	Uncharacterized protein	DVH24_018537	8410100	15861000	15527000	21369000	--	--	--	--	--	--	--	--	--
A0A540L1L0	RNA helicase	C1H46_034060	2101600	0	0	1609000	3	Molecular Function:nucleic acid binding (GO:0003676),Molecular Function:RNA helicase activity (GO:0003724),Molecular Function:ATP binding (GO:0005524)	ATP-dependent RNA helicase DDX3X	3.6.4.13		Superfamily II DNA and RNA helicase	L	Replication, recombination and repair ;	IPR001650 [Helicase, C-terminal] ; IPR011545[DEAD/DEAH box helicase domain] ; IPR014001[Helicase superfamily 1/2, ATP-binding domain] ; IPR014014[RNA helicase, DEAD-box type, Q motif]
A3DSX0	Malate dehydrogenase		0	3834300	0	0	1	Molecular Function:oxidoreductase activity (GO:0016491)	malate dehydrogenase	1.1.1.37	ko00020 Citrate cycle (TCA cycle) ko00270 Cysteine and methionine metabolism ko00620 Pyruvate metabolism ko00630 Glyoxylate and dicarboxylate metabolism ko00710 Carbon fixation in photosynthetic organisms ko01100 Metabolic pathways ko01110 Biosynthesis of secondary metabolites ko01200 Carbon metabolism	Malate/lactate dehydrogenase	C	Energy production and conversion ;	IPR001236 [Lactate/malate dehydrogenase, N-terminal] ; IPR022383[Lactate/malate dehydrogenase, C-terminal]
A0A498I924	Uncharacterized protein	DVH24_041083	349850000	837880000	822520000	1001000000	1	Molecular Function:catalytic activity (GO:0003824)	Delta(3,5)-Delta(2,4)-dienoyl-CoA isomerase	5.3.3.-	ko04146 Peroxisome	Enoyl-CoA hydratase/carnithine racemase	I	Lipid transport and metabolism ;	IPR001753 [Enoyl-CoA hydratase/isomerase]
A0A540KF61	Histone-lysine N-methyltransferase	C1H46_041595	0	0	10950000	0	6	Molecular Function:protein binding (GO:0005515),Cellular Component:nucleus (GO:0005634),Molecular Function:zinc ion binding (GO:0008270),Biological Process:histone methylation (GO:0016571),Molecular Function:histone lysine N-methyltransferase activity (GO:0018024),Biological Process:histone lysine methylation (GO:0034968)	euchromatic histone-lysine N-methyltransferase	2.1.1.43	ko00310 Lysine degradation	Predicted restriction endonuclease	V	Defense mechanisms ;	IPR001214 [SET domain] ; IPR003105[SRA-YDG] ; IPR003616[Post-SET domain] ; IPR007728[Pre-SET domain] ; IPR025794[Histone H3-K9 methyltransferase, plant]
A0A498IB59	Bet v I/Major latex protein domain-containing protein	DVH24_041336	2586700	0	0	1788700	1	Biological Process:defense response (GO:0006952)	--	--	--	--	--	--	IPR000916 [Bet v I/Major latex protein]
X5D281	Glyceraldehyde-3-phosphate dehydrogenase	GAPC2	35431000	43646000	45501000	92388000	1	Molecular Function:NAD binding (GO:0051287)	glyceraldehyde 3-phosphate dehydrogenase	1.2.1.12	ko00010 Glycolysis / Gluconeogenesis ko00710 Carbon fixation in photosynthetic organisms ko01100 Metabolic pathways ko01110 Biosynthesis of secondary metabolites ko01200 Carbon metabolism ko01230 Biosynthesis of amino acids	Glyceraldehyde-3-phosphate dehydrogenase/erythrose-4-phosphate dehydrogenase	G	Carbohydrate transport and metabolism ;	IPR020828 [Glyceraldehyde 3-phosphate dehydrogenase, NAD(P) binding domain] ; IPR020829[Glyceraldehyde 3-phosphate dehydrogenase, catalytic domain]
A0A498IF57	pyruvate decarboxylase	DVH24_036211	37734000	4603200	2038400	2899500	3	Molecular Function:magnesium ion binding (GO:0000287),Molecular Function:catalytic activity (GO:0003824),Molecular Function:thiamine pyrophosphate binding (GO:0030976)	pyruvate decarboxylase	4.1.1.1	ko00010 Glycolysis / Gluconeogenesis ko01100 Metabolic pathways ko01110 Biosynthesis of secondary metabolites	TPP-dependent 2-oxoacid decarboxylase, includes indolepyruvate decarboxylase	GHR	Carbohydrate transport and metabolism ; Coenzyme transport and metabolism ; General function prediction only ;	IPR011766 [Thiamine pyrophosphate enzyme, TPP-binding] ; IPR012000[Thiamine pyrophosphate enzyme, central domain] ; IPR012001[Thiamine pyrophosphate enzyme, N-terminal TPP-binding domain]
A0A540M608	5-methyltetrahydropteroyltriglutamate--homocysteine S-methyltransferase	C1H46_020313	18084000	14210000	5988700	16901000	4	Molecular Function:5-methyltetrahydropteroyltriglutamate-homocysteine S-methyltransferase activity (GO:0003871),Molecular Function:zinc ion binding (GO:0008270),Biological Process:amino acid biosynthetic process (GO:0008652),Biological Process:methionine biosynthetic process (GO:0009086)	5-methyltetrahydropteroyltriglutamate--homocysteine methyltransferase	2.1.1.14	ko00270 Cysteine and methionine metabolism ko00450 Selenocompound metabolism ko01100 Metabolic pathways ko01110 Biosynthesis of secondary metabolites ko01230 Biosynthesis of amino acids	Methionine synthase II (cobalamin-independent)	E	Amino acid transport and metabolism ;	IPR002629 [Cobalamin-independent methionine synthase MetE, C-terminal/archaeal] ; IPR013215[Cobalamin-independent methionine synthase MetE, N-terminal]
A0A498IGD2	DNA topoisomerase I	DVH24_041460	1165400	778770	138910000	3885900	2	Molecular Function:DNA binding (GO:0003677),Biological Process:DNA topological change (GO:0006265)	DNA topoisomerase I	5.99.1.2	--	DNA topoisomerase IB	L	Replication, recombination and repair ;	IPR008336 [DNA topoisomerase I, DNA binding, eukaryotic-type] ; IPR013500[DNA topoisomerase I, catalytic core, eukaryotic-type] ; IPR025834[Topoisomerase I C-terminal domain]
A0A540N020	Tubulin beta chain	C1H46_010437	16467000	7487000	50178000	25408000	1	Molecular Function:GTP binding (GO:0005525)	tubulin beta	--	ko04145 Phagosome	--	--	--	IPR003008 [Tubulin/FtsZ, GTPase domain] ; IPR018316[Tubulin/FtsZ, 2-layer sandwich domain]
A0A498IHE4	Trichome birefringence-like N-terminal domain-containing protein	DVH24_034873	15759000	24429000	24711000	29359000	1	Molecular Function:transferase activity (GO:0016740)	--	--	--	--	--	--	IPR025846 [Trichome birefringence-like, N-terminal domain] ; IPR026057[PC-Esterase]
A0A540N4W8	SHSP domain-containing protein	C1H46_008292	0	0	19636000	0	--	--	--	--	--	--	--	--	IPR002068 [Alpha crystallin/Hsp20 domain]
A0A540N1A7	phosphopyruvate hydratase	C1H46_010088	21694000	10602000	6923700	11833000	--	--	enolase	4.2.1.11	ko00010 Glycolysis / Gluconeogenesis ko01100 Metabolic pathways ko01110 Biosynthesis of secondary metabolites ko01200 Carbon metabolism ko01230 Biosynthesis of amino acids ko03018 RNA degradation	Enolase	G	Carbohydrate transport and metabolism ;	IPR020810 [Enolase, C-terminal TIM barrel domain] ; IPR020811[Enolase, N-terminal]
Q9ZS53	phosphoglycerate mutase (2,3-diphosphoglycerate-independent)	apgm	2313900	0	0	0	6	Molecular Function:catalytic activity (GO:0003824),Molecular Function:phosphoglycerate mutase activity (GO:0004619),Cellular Component:cytoplasm (GO:0005737),Biological Process:glucose catabolic process (GO:0006007),Molecular Function:manganese ion binding (GO:0030145),Molecular Function:metal ion binding (GO:0046872)	2,3-bisphosphoglycerate-independent phosphoglycerate mutase	5.4.2.12	ko00010 Glycolysis / Gluconeogenesis ko00260 Glycine, serine and threonine metabolism ko01100 Metabolic pathways ko01110 Biosynthesis of secondary metabolites ko01200 Carbon metabolism ko01230 Biosynthesis of amino acids	Phosphoglycerate mutase (BPG-independent, AlkP superfamily)	G	Carbohydrate transport and metabolism ;	IPR006124 [Metalloenzyme] ; IPR011258[BPG-independent PGAM, N-terminal]
A0A540N3N8	Transcription factor Pur-alpha 1	C1H46_008680	2667300	16807000	3110700	25258000	2	Molecular Function:RNA polymerase II transcription regulatory region sequence-specific DNA binding (GO:0000977),Molecular Function:purine-rich negative regulatory element binding (GO:0032422)	--	--	--	--	--	--	IPR006628 [Purine-rich element binding protein family]
A0A498IJR4	acetyl-CoA carboxytransferase	DVH24_036072	48429000	571700	554080	676550	5	Molecular Function:acetyl-CoA carboxylase activity (GO:0003989),Biological Process:fatty acid biosynthetic process (GO:0006633),Cellular Component:acetyl-CoA carboxylase complex (GO:0009317),Molecular Function:carboxyl- or carbamoyltransferase activity (GO:0016743),Molecular Function:ligase activity (GO:0016874)	acetyl-CoA carboxylase carboxyl transferase subunit alpha	6.4.1.2	ko00061 Fatty acid biosynthesis ko00620 Pyruvate metabolism ko00640 Propanoate metabolism ko01100 Metabolic pathways ko01110 Biosynthesis of secondary metabolites ko01200 Carbon metabolism ko01212 Fatty acid metabolism	Acetyl-CoA carboxylase alpha subunit	I	Lipid transport and metabolism ;	IPR001095 [Acetyl-CoA carboxylase, alpha subunit] ; IPR011763[Acetyl-coenzyme A carboxyltransferase, C-terminal]
O65152	Putative cinnamyl alcohol dehydrogenase	CAD	14676000	4044300	1402800	4828600	--	--	--	--	--	Nucleoside-diphosphate-sugar epimerase	M	Cell wall/membrane/envelope biogenesis ;	IPR001509 [NAD-dependent epimerase/dehydratase]
A0A540KU94	Protein kinase domain-containing protein	C1H46_036635	0	0	0	982760	4	Molecular Function:protein kinase activity (GO:0004672),Molecular Function:protein binding (GO:0005515),Molecular Function:ATP binding (GO:0005524),Biological Process:protein phosphorylation (GO:0006468)	--	--	--	Leucine-rich repeat (LRR) protein	K	Transcription ;	IPR000719 [Protein kinase domain] ; IPR001611[Leucine-rich repeat] ; IPR013210[Leucine-rich repeat-containing N-terminal, plant-type]
A0A540LM64	RuBisCO large subunit-binding protein subunit beta	C1H46_026925	6067000	2427000	6825900	3342200	1	Molecular Function:ATP binding (GO:0005524)	chaperonin GroEL	--	ko03018 RNA degradation	Chaperonin GroEL (HSP60 family)	O	Posttranslational modification, protein turnover, chaperones ;	IPR002423 [Chaperonin Cpn60/GroEL/TCP-1 family]
A0A540M387	NADP-dependent oxidoreductase domain-containing protein	C1H46_021442	6464700	6681100	6129000	8180500	--	--	--	--	--	Predicted oxidoreductase (related to aryl-alcohol dehydrogenase)	R	General function prediction only ;	IPR023210 [NADP-dependent oxidoreductase domain]
D9ZIU6	Histone H4	C3HL1	3683800	0	0	0	--	--	histone H4	--		--	--	--	IPR035425 [CENP-T/Histone H4, histone fold]
A0A540LXA7	Elongation factor 1-alpha	C1H46_023342	248690000	110350000	425820000	272140000	2	Molecular Function:GTPase activity (GO:0003924),Molecular Function:GTP binding (GO:0005525)	elongation factor 1-alpha	--	ko03013 RNA transport	Translation elongation factor EF-1alpha (GTPase)	J	Translation, ribosomal structure and biogenesis ;	IPR000795 [Translational (tr)-type GTP-binding domain] ; IPR004160[Translation elongation factor EFTu/EF1A, C-terminal] ; IPR004161[Translation elongation factor EFTu-like, domain 2]
A0A540MK62	L-ascorbate peroxidase	C1H46_015174	28394000	9428300	0	11541000	3	Molecular Function:peroxidase activity (GO:0004601),Biological Process:response to oxidative stress (GO:0006979),Molecular Function:heme binding (GO:0020037)	L-ascorbate peroxidase	1.11.1.11	ko00053 Ascorbate and aldarate metabolism ko00480 Glutathione metabolism	Catalase (peroxidase I)	P	Inorganic ion transport and metabolism ;	IPR002016 [Haem peroxidase]
A0A540KAH3	Uncharacterized protein	C1H46_043260	13690000	0	0	0	--	--	solute carrier family 25 (mitochondrial oxoglutarate transporter), member 11	--	--	--	--	--	IPR018108 [Mitochondrial substrate/solute carrier]
A0A498JZ13	Glutathione S-transferase	DVH24_010736	6048200	0	0	2261300	--	--	--	--	--	Glutathione S-transferase	O	Posttranslational modification, protein turnover, chaperones ;	IPR004045 [Glutathione S-transferase, N-terminal]
A0A498IPE3	FAD/NAD(P)-binding domain-containing protein	DVH24_005594	482550000	168000000	41757000	104650000	1	Molecular Function:oxidoreductase activity (GO:0016491)	--	--	--	NADH dehydrogenase, FAD-containing subunit	C	Energy production and conversion ;	IPR023753 [FAD/NAD(P)-binding domain]
A0A540K689	DUF3700 domain-containing protein	C1H46_044721	819980	0	0	0	--	--	--	--	--	--	--	--	IPR024286 [Domain of unknown function DUF3700]
A0A540KG26	DJ-1/PfpI domain-containing protein	C1H46_041332	4712300	9481500	13126000	12676000	--	--	protein deglycase	3.5.1.124	--	Putative intracellular protease/amidase	R	General function prediction only ;	IPR002818 [DJ-1/PfpI]
A0A498IPL9	Methylcrotonoyl-CoA carboxylase subunit alpha, mitochondrial	DVH24_027053	3648700000	1350800000	277310000	891720000	2	Molecular Function:ATP binding (GO:0005524),Molecular Function:metal ion binding (GO:0046872)	3-methylcrotonyl-CoA carboxylase alpha subunit	6.4.1.4	ko00280 Valine, leucine and isoleucine degradation ko01100 Metabolic pathways	Acetyl/propionyl-CoA carboxylase, alpha subunit	I	Lipid transport and metabolism ;	IPR000089 [Biotin/lipoyl attachment] ; IPR005479[Carbamoyl-phosphate synthetase large subunit-like, ATP-binding domain] ; IPR005481[Biotin carboxylase-like, N-terminal domain] ; IPR005482[Biotin carboxylase, C-terminal] ; IPR011761[ATP-grasp fold] ; IPR011764[Biotin carboxylation domain] ; IPR045774[Methylcrotonoyl-CoA carboxylase subunit alpha, BT domain]
A0A540KFY1	RRM domain-containing protein	C1H46_041337	0	0	8686800	4764900	1	Molecular Function:RNA binding (GO:0003723)	heterogeneous nuclear ribonucleoprotein A1/A3	--	ko03040 Spliceosome	RNA recognition motif (RRM) domain	J	Translation, ribosomal structure and biogenesis ;	IPR000504 [RNA recognition motif domain]
A0A498IQ62	Peroxidase	DVH24_009297	15796000	13389000	0	8291600	3	Molecular Function:peroxidase activity (GO:0004601),Biological Process:response to oxidative stress (GO:0006979),Molecular Function:heme binding (GO:0020037)	peroxidase	1.11.1.7	ko00940 Phenylpropanoid biosynthesis ko01100 Metabolic pathways ko01110 Biosynthesis of secondary metabolites	--	--	--	IPR002016 [Haem peroxidase]
A0A540M225	Peptidase A1 domain-containing protein	C1H46_021575	11925000	11021000	17572000	15394000	--	--	--	--	--	--	--	--	IPR032799 [Xylanase inhibitor, C-terminal] ; IPR032861[Xylanase inhibitor, N-terminal] ; IPR033121[Peptidase family A1 domain]
A0A540M4Y2	Prohibitin	C1H46_020563	1598800	0	0	0	--	--	prohibitin 2	--	--	Regulator of protease activity HflC, stomatin/prohibitin superfamily	O	Posttranslational modification, protein turnover, chaperones ;	IPR001107 [Band 7 domain]
A0A540M9M3	Ribosomal protein L10e/L16 domain-containing protein	C1H46_018920	4659800	0	0	0	3	Molecular Function:structural constituent of ribosome (GO:0003735),Cellular Component:ribosome (GO:0005840),Biological Process:translation (GO:0006412)	large subunit ribosomal protein L10e	--	ko03010 Ribosome	Ribosomal protein L16/L10AE	J	Translation, ribosomal structure and biogenesis ;	IPR016180 [Ribosomal protein L10e/L16]
A0A498ITE8	TIR domain-containing protein	DVH24_009285	0	0	0	43581000	1	Biological Process:signal transduction (GO:0007165)	--	--	--	--	--	--	IPR000157 [Toll/interleukin-1 receptor homology (TIR) domain] ; IPR045344[C-JID domain]
A0A498ITX2	Alcohol dehydrogenase	DVH24_009455	64692000	35946000	26558000	57368000	--	--	alcohol dehydrogenase class-P	1.1.1.1	ko00010 Glycolysis / Gluconeogenesis ko00071 Fatty acid degradation ko00350 Tyrosine metabolism ko00592 alpha-Linolenic acid metabolism ko01100 Metabolic pathways ko01110 Biosynthesis of secondary metabolites	Zn-dependent alcohol dehydrogenase	R	General function prediction only ;	IPR013149 [Alcohol dehydrogenase-like, C-terminal] ; IPR013154[Alcohol dehydrogenase-like, N-terminal]
A0A498IU59	WRKY domain-containing protein	DVH24_041719	0	0	147610000	36402000	3	Molecular Function:DNA-binding transcription factor activity (GO:0003700),Biological Process:regulation of DNA-templated transcription (GO:0006355),Molecular Function:sequence-specific DNA binding (GO:0043565)	WRKY transcription factor 33	--	ko04016 MAPK signaling pathway - plant ko04626 Plant-pathogen interaction	--	--	--	IPR003657 [WRKY domain]
A0A540N2X3	Histidine kinase/HSP90-like ATPase domain-containing protein	C1H46_008991	44286000	22161000	64600000	36519000	5	Molecular Function:ATP binding (GO:0005524),Biological Process:protein folding (GO:0006457),Molecular Function:ATP hydrolysis activity (GO:0016887),Molecular Function:unfolded protein binding (GO:0051082),Molecular Function:ATP-dependent protein folding chaperone (GO:0140662)	molecular chaperone HtpG	--	ko04141 Protein processing in endoplasmic reticulum ko04626 Plant-pathogen interaction	Molecular chaperone, HSP90 family	O	Posttranslational modification, protein turnover, chaperones ;	IPR001404 [Heat shock protein Hsp90 family] ; IPR003594[Histidine kinase/HSP90-like ATPase]
A0A540KU29	Phosphoglycerate kinase	C1H46_036716	26008000	21347000	21298000	33667000	2	Molecular Function:phosphoglycerate kinase activity (GO:0004618),Biological Process:glycolytic process (GO:0006096)	phosphoglycerate kinase	2.7.2.3	ko00010 Glycolysis / Gluconeogenesis ko00710 Carbon fixation in photosynthetic organisms ko01100 Metabolic pathways ko01110 Biosynthesis of secondary metabolites ko01200 Carbon metabolism ko01230 Biosynthesis of amino acids	3-phosphoglycerate kinase	G	Carbohydrate transport and metabolism ;	IPR001576 [Phosphoglycerate kinase]
A0A540L3Q2	RRM domain-containing protein	C1H46_033347	0	1399000	32227000	4819400	1	Molecular Function:RNA binding (GO:0003723)	--	--	--	RNA recognition motif (RRM) domain	J	Translation, ribosomal structure and biogenesis ;	IPR000504 [RNA recognition motif domain]
A0A540MB10	AAA+ ATPase domain-containing protein	C1H46_018421	0	0	7709600	1415300	2	Molecular Function:ATP binding (GO:0005524),Molecular Function:ATP hydrolysis activity (GO:0016887)	26S proteasome regulatory subunit T2	--	ko03050 Proteasome	ATP-dependent 26S proteasome regulatory subunit	O	Posttranslational modification, protein turnover, chaperones ;	IPR003959 [ATPase, AAA-type, core] ; IPR032501[Proteasomal ATPase OB C-terminal domain] ; IPR041569[AAA ATPase, AAA+ lid domain]
A0A540NDR3	Tr-type G domain-containing protein	C1H46_005591	6452200	7849100	7307200	8073500	2	Molecular Function:GTPase activity (GO:0003924),Molecular Function:GTP binding (GO:0005525)	elongation factor 2	--		Translation elongation factor EF-G, a GTPase	J	Translation, ribosomal structure and biogenesis ;	IPR000640 [Elongation factor EFG, domain V-like] ; IPR000795[Translational (tr)-type GTP-binding domain] ; IPR004161[Translation elongation factor EFTu-like, domain 2] ; IPR005517[Translation elongation factor EFG/EF2, domain IV] ; IPR041095[Elongation Factor G, domain II]
A0A498IYR7	QWRF motif-containing protein 2	DVH24_034355	8622000	23221000	14755000	19164000	--	--	--	--	--	--	--	--	IPR007573 [QWRF family]
A0A498IYS6	Patatin	DVH24_022145	0	0	932050	0	1	Biological Process:lipid metabolic process (GO:0006629)	--	--	--	Patatin-like phospholipase/acyl hydrolase	R	General function prediction only ;	IPR002641 [Patatin-like phospholipase domain]
A0A540N9X4	Uncharacterized protein	C1H46_006588	0	0	0	1559800	1	Molecular Function:ATP binding (GO:0005524)	chaperonin GroEL	--	ko03018 RNA degradation	Chaperonin GroEL (HSP60 family)	O	Posttranslational modification, protein turnover, chaperones ;	IPR002423 [Chaperonin Cpn60/GroEL/TCP-1 family]
A0A540MRG6	Tubulin alpha chain	C1H46_012966	4458900	0	11019000	7166800	1	Molecular Function:GTP binding (GO:0005525)	tubulin alpha	--	ko04145 Phagosome	--	--	--	IPR003008 [Tubulin/FtsZ, GTPase domain] ; IPR018316[Tubulin/FtsZ, 2-layer sandwich domain]
A0A498J4M8	Phosphate transporter	DVH24_031551	17931000	5462700	0	7874700	--	--	solute carrier family 25 (mitochondrial phosphate transporter), member 3	--	--	--	--	--	IPR018108 [Mitochondrial substrate/solute carrier]
A0A498J870	WRKY domain-containing protein	DVH24_031948	0	0	150200000	97362000	3	Molecular Function:DNA-binding transcription factor activity (GO:0003700),Biological Process:regulation of DNA-templated transcription (GO:0006355),Molecular Function:sequence-specific DNA binding (GO:0043565)	--	--	--	--	--	--	IPR003657 [WRKY domain]
A0A540KIT3	GTP-binding nuclear protein	C1H46_040535	8569600	0	4665200	6576400	3	Molecular Function:GTPase activity (GO:0003924),Molecular Function:GTP binding (GO:0005525),Biological Process:nucleocytoplasmic transport (GO:0006913)	GTP-binding nuclear protein Ran	--	ko03008 Ribosome biogenesis in eukaryotes ko03013 RNA transport	GTPase SAR1 family domain	R	General function prediction only ;	IPR001806 [Small GTPase] ; IPR002041[Ran GTPase]
C0IRH9	Xyloglucan endotransglucosylase/hydrolase	DVH24_027842	2101500	1489400	0	1773400	5	Cellular Component:cell wall (GO:0005618),Biological Process:carbohydrate metabolic process (GO:0005975),Biological Process:cellular glucan metabolic process (GO:0006073),Molecular Function:xyloglucan:xyloglucosyl transferase activity (GO:0016762),Cellular Component:apoplast (GO:0048046)	xyloglucan:xyloglucosyl transferase	2.4.1.207	--	Beta-glucanase, GH16 family	G	Carbohydrate transport and metabolism ;	IPR000757 [Glycoside hydrolase family 16] ; IPR010713[Xyloglucan endo-transglycosylase, C-terminal]
A0A498J9C5	phosphomevalonate kinase	DVH24_035216	18192000	0	0	3316800	1	Molecular Function:ATP binding (GO:0005524)	phosphomevalonate kinase	2.7.4.2	ko00900 Terpenoid backbone biosynthesis ko01100 Metabolic pathways ko01110 Biosynthesis of secondary metabolites	Phosphomevalonate kinase	I	Lipid transport and metabolism ;	IPR006204 [GHMP kinase N-terminal domain] ; IPR006702[Casparian strip membrane protein domain] ; IPR013750[GHMP kinase, C-terminal domain]
A0A498JAC6	Histidine kinase/HSP90-like ATPase domain-containing protein	DVH24_020107	10189000	3430100	4065600	5036400	5	Molecular Function:ATP binding (GO:0005524),Biological Process:protein folding (GO:0006457),Molecular Function:ATP hydrolysis activity (GO:0016887),Molecular Function:unfolded protein binding (GO:0051082),Molecular Function:ATP-dependent protein folding chaperone (GO:0140662)	heat shock protein 90kDa beta	--	ko04141 Protein processing in endoplasmic reticulum ko04626 Plant-pathogen interaction	Molecular chaperone, HSP90 family	O	Posttranslational modification, protein turnover, chaperones ;	IPR001404 [Heat shock protein Hsp90 family] ; IPR003594[Histidine kinase/HSP90-like ATPase]
A0A498JCN4	ABC1 atypical kinase-like domain-containing protein	DVH24_020907	18572000	58608000	45697000	52503000	--	--	aarF domain-containing kinase	--	--	Predicted unusual protein kinase regulating ubiquinone biosynthesis, AarF/ABC1/UbiB family	HT	Coenzyme transport and metabolism ; Signal transduction mechanisms ;	IPR001466 [Beta-lactamase-related] ; IPR004147[ABC1 atypical kinase-like domain]
A0A540KAI1	Pentacotripeptide-repeat region of PRORP domain-containing protein	C1H46_043241	97715000	92667000	98967000	80594000	--	--	--	--	--	--	--	--	IPR002885 [Pentatricopeptide repeat]
A0A540NKF3	Aminopeptidase	C1H46_003109	10404000	6841600	11828000	4470400	2	Molecular Function:metallopeptidase activity (GO:0008237),Molecular Function:zinc ion binding (GO:0008270)	puromycin-sensitive aminopeptidase	3.4.11.-	--	Aminopeptidase N	E	Amino acid transport and metabolism ;	IPR014782 [Peptidase M1, membrane alanine aminopeptidase] ; IPR024571[ERAP1-like C-terminal domain] ; IPR045357[Aminopeptidase N-like , N-terminal domain]
A0A540MBD8	Clp ATPase C-terminal domain-containing protein	C1H46_018378	17544000	45367000	44110000	56324000	2	Molecular Function:ATP binding (GO:0005524),Molecular Function:ATP hydrolysis activity (GO:0016887)	ATP-dependent Clp protease ATP-binding subunit ClpX	--		ATP-dependent protease Clp, ATPase subunit	O	Posttranslational modification, protein turnover, chaperones ;	IPR003959 [ATPase, AAA-type, core] ; IPR019489[Clp ATPase, C-terminal]
A0A540LEZ3	ADP/ATP translocase	C1H46_029329	108770000	41950000	9024100	81063000	--	--	solute carrier family 25 (mitochondrial adenine nucleotide translocator), member 4/5/6/31	--		--	--	--	IPR018108 [Mitochondrial substrate/solute carrier]
A0A540N7Y7	Triosephosphate isomerase	C1H46_007221	4605700	578240	539140	1396700	1	Molecular Function:triose-phosphate isomerase activity (GO:0004807)	triosephosphate isomerase (TIM)	5.3.1.1	ko00010 Glycolysis / Gluconeogenesis ko00051 Fructose and mannose metabolism ko00562 Inositol phosphate metabolism ko00710 Carbon fixation in photosynthetic organisms ko01100 Metabolic pathways ko01110 Biosynthesis of secondary metabolites ko01200 Carbon metabolism ko01230 Biosynthesis of amino acids	Triosephosphate isomerase	G	Carbohydrate transport and metabolism ;	IPR000652 [Triosephosphate isomerase]
A0A498JI11	factor independent urate hydroxylase	DVH24_013627	7895300	5773400	4113200	6414800	--	--	urate oxidase	1.7.3.3	ko00230 Purine metabolism ko00232 Caffeine metabolism ko01100 Metabolic pathways	Uricase (urate oxidase)	Q	Secondary metabolites biosynthesis, transport and catabolism ;	IPR002042 [Uricase]
A0A540KJA5	Lipoyl-binding domain-containing protein (Fragment)	C1H46_040204	24597000	0	0	0	--	--	--	--	--	Biotin carboxyl carrier protein	HI	Coenzyme transport and metabolism ; Lipid transport and metabolism ;	IPR000089 [Biotin/lipoyl attachment]
A0A498JJC0	Translation elongation factor EF1B beta/delta subunit guanine nucleotide exchange domain-containing protein	DVH24_015930	699080	776970	0	693470	2	Molecular Function:translation elongation factor activity (GO:0003746),Biological Process:translational elongation (GO:0006414)	elongation factor 1-beta	--	--	--	--	--	IPR014038 [Translation elongation factor EF1B, beta/delta subunit, guanine nucleotide exchange domain]
A0A498JJG9	Uncharacterized protein	DVH24_014027	76235000	95220000	101590000	63512000	--	--	--	--	--	--	--	--	--
A0A498JLB6	Translation elongation factor EF1B beta/delta subunit guanine nucleotide exchange domain-containing protein	DVH24_016178	3377700	0	0	2210200	2	Molecular Function:translation elongation factor activity (GO:0003746),Biological Process:translational elongation (GO:0006414)	elongation factor 1-beta	--	--	--	--	--	IPR014038 [Translation elongation factor EF1B, beta/delta subunit, guanine nucleotide exchange domain]
A0A498JSG8	Uncharacterized protein	DVH24_010460	63988000	47786000	36440000	36337000	1	Molecular Function:ATP binding (GO:0005524)	chaperonin GroEL	--	ko03018 RNA degradation	Chaperonin GroEL (HSP60 family)	O	Posttranslational modification, protein turnover, chaperones ;	IPR002423 [Chaperonin Cpn60/GroEL/TCP-1 family]
A0A540MHR2	Catalase	C1H46_016128	204060000	84924000	17627000	89047000	3	Molecular Function:catalase activity (GO:0004096),Biological Process:response to oxidative stress (GO:0006979),Molecular Function:heme binding (GO:0020037)	catalase	1.11.1.6	ko00380 Tryptophan metabolism ko00630 Glyoxylate and dicarboxylate metabolism ko01110 Biosynthesis of secondary metabolites ko01200 Carbon metabolism ko04016 MAPK signaling pathway - plant ko04146 Peroxisome	Catalase	P	Inorganic ion transport and metabolism ;	IPR010582 [Catalase immune-responsive domain] ; IPR011614[Catalase core domain] ; IPR018028[Catalase, mono-functional, haem-containing]
A0A540KD58	Minichromosome loss protein Mcl1 middle region domain-containing protein	C1H46_042303	0	853840000	0	810750000	--	--	chromosome transmission fidelity protein 4	--	--	--	--	--	IPR022100 [Minichromosome loss protein Mcl1, middle region]
A0A498JUP4	Sey1/RHD3-like three-helix bundle domain-containing protein	DVH24_011111	0	78037000	69447000	61121000	--	--	--	--	--	--	--	--	IPR046758 [Sey1/RHD3-like, three-helix bundle domain]
A0A540NRF7	DUF4005 domain-containing protein	C1H46_000614	36755000	0	173200000	0	--	--	--	--	--	--	--	--	--
A0A540K6L8	RRM domain-containing protein	C1H46_044602	808220000	678110000	924290000	499190000	1	Molecular Function:RNA binding (GO:0003723)	polypyrimidine tract-binding protein 2	--	--	--	--	--	IPR000504 [RNA recognition motif domain] ; IPR021790[PTBP1-like, RNA recognition motif 2]
A0A498K0M7	methylcrotonoyl-CoA carboxylase	DVH24_021645	1667300000	253500000	125320000	184610000	1	Molecular Function:ligase activity (GO:0016874)	3-methylcrotonyl-CoA carboxylase beta subunit	6.4.1.4	ko00280 Valine, leucine and isoleucine degradation ko01100 Metabolic pathways	Acetyl-CoA carboxylase, carboxyltransferase component	I	Lipid transport and metabolism ;	IPR011762 [Acetyl-coenzyme A carboxyltransferase, N-terminal] ; IPR011763[Acetyl-coenzyme A carboxyltransferase, C-terminal] ; IPR034733[Acetyl-CoA carboxylase]
A0A540NR94	Enoyl reductase (ER) domain-containing protein	C1H46_000872	5282300	2281000	2507800	0	--	--	alcohol dehydrogenase class-P	1.1.1.1	ko00010 Glycolysis / Gluconeogenesis ko00071 Fatty acid degradation ko00350 Tyrosine metabolism ko00592 alpha-Linolenic acid metabolism ko01100 Metabolic pathways ko01110 Biosynthesis of secondary metabolites	Zn-dependent alcohol dehydrogenase	R	General function prediction only ;	IPR013149 [Alcohol dehydrogenase-like, C-terminal] ; IPR013154[Alcohol dehydrogenase-like, N-terminal]
A0A540M5H3	Uncharacterized protein	C1H46_020340	0	0	0	14392000	--	--	--	--	--	--	--	--	--
A0A540KNM3	FRIGIDA-like protein	C1H46_038634	201210000	187810000	303250000	194990000	--	--	--	--	--	Cell pole-organizing protein PopZ	D	Cell cycle control, cell division, chromosome partitioning ;	IPR012474 [Frigida-like]
A0A540M8C9	glutathione transferase	C1H46_019358	1700300	0	0	1527900	--	--	glutathione S-transferase	2.5.1.18	ko00480 Glutathione metabolism	Glutathione S-transferase	O	Posttranslational modification, protein turnover, chaperones ;	IPR004045 [Glutathione S-transferase, N-terminal] ; IPR004046[Glutathione S-transferase, C-terminal] ; IPR010987[Glutathione S-transferase, C-terminal-like]
A0A540KQB9	RRM domain-containing protein	C1H46_038119	0	0	64515000	39870000	1	Molecular Function:RNA binding (GO:0003723)	heterogeneous nuclear ribonucleoprotein A1/A3	--	ko03040 Spliceosome	RNA recognition motif (RRM) domain	J	Translation, ribosomal structure and biogenesis ;	IPR000504 [RNA recognition motif domain]
A0A540KNC6	BAG domain-containing protein	C1H46_038774	0	167330000	164680000	134290000	2	Molecular Function:protein binding (GO:0005515),Molecular Function:chaperone binding (GO:0051087)	--	--	--	--	--	--	IPR000048 [IQ motif, EF-hand binding site] ; IPR003103[BAG domain]
A0A540MFC0	phosphopyruvate hydratase	C1H46_017009	14195000	4776700	1787900	8457500	--	--	enolase	4.2.1.11	ko00010 Glycolysis / Gluconeogenesis ko01100 Metabolic pathways ko01110 Biosynthesis of secondary metabolites ko01200 Carbon metabolism ko01230 Biosynthesis of amino acids ko03018 RNA degradation	Enolase	G	Carbohydrate transport and metabolism ;	IPR020810 [Enolase, C-terminal TIM barrel domain] ; IPR020811[Enolase, N-terminal]
A0A540NJP9	Annexin	C1H46_003257	5746000	5880300	0	4575400	2	Molecular Function:calcium ion binding (GO:0005509),Molecular Function:calcium-dependent phospholipid binding (GO:0005544)	annexin D	--	--	--	--	--	IPR018502 [Annexin repeat]
A0A498KSU6	Lipoyl-binding domain-containing protein	DVH24_022896	51099000	0	0	0	--	--	--	--	--	Biotin carboxyl carrier protein	HI	Coenzyme transport and metabolism ; Lipid transport and metabolism ;	--
A0A540M3C5	oxoglutarate dehydrogenase (succinyl-transferring)	C1H46_021353	3303800	0	0	0	--	--	2-oxoglutarate dehydrogenase E1 component	1.2.4.2	ko00020 Citrate cycle (TCA cycle) ko00310 Lysine degradation ko00380 Tryptophan metabolism ko01100 Metabolic pathways ko01110 Biosynthesis of secondary metabolites ko01200 Carbon metabolism	2-oxoglutarate dehydrogenase complex, dehydrogenase (E1) component, and related enzymes	C	Energy production and conversion ;	IPR001017 [Dehydrogenase, E1 component] ; IPR005475[Transketolase-like, pyrimidine-binding domain] ; IPR031717[Multifunctional 2-oxoglutarate metabolism enzyme, C-terminal] ; IPR032106[2-oxoglutarate dehydrogenase E1 component, N-terminal domain]
A0A498KVM8	Uncharacterized protein	DVH24_023127	6612700	16837000	16614000	19680000	--	--	--	--	--	--	--	--	IPR046848 [E motif]
A0A540K908	Reverse transcriptase zinc-binding domain-containing protein	C1H46_043772	94709000	53928000	156730000	48862000	--	--	--	--	--	--	--	--	IPR026960 [Reverse transcriptase zinc-binding domain]
A0A540KE85	Sucrose synthase	C1H46_041948	55356000	19652000	2657200	29861000	3	Biological Process:sucrose metabolic process (GO:0005985),Molecular Function:sucrose synthase activity (GO:0016157),Molecular Function:glycosyltransferase activity (GO:0016757)	sucrose synthase	2.4.1.13	ko00500 Starch and sucrose metabolism ko01100 Metabolic pathways	Glycosyltransferase involved in cell wall bisynthesis	M	Cell wall/membrane/envelope biogenesis ;	IPR000368 [Sucrose synthase] ; IPR001296[Glycosyl transferase, family 1]
A0A540KKF3	Lipoyl-binding domain-containing protein (Fragment)	C1H46_039974	223910000	1165100	1057800	1359700	--	--	--	--	--	Biotin carboxyl carrier protein	HI	Coenzyme transport and metabolism ; Lipid transport and metabolism ;	IPR000089 [Biotin/lipoyl attachment]
A0A540KMB2	Uncharacterized protein	C1H46_039129	0	0	0	4093900	--	--	--	--	--	--	--	--	--
A0A540L4P0	GH3 auxin-responsive promoter	C1H46_033023	0	0	0	39353000	--	--	auxin responsive GH3 gene family	--	ko04075 Plant hormone signal transduction	Metal-dependent hydrolase, endonuclease/exonuclease/phosphatase family	R	General function prediction only ;	IPR004993 [GH3 family]
A0A540L640	Lipoyl-binding domain-containing protein	C1H46_032739	13771000	765450	829380	1013700	--	--	acetyl-CoA carboxylase biotin carboxyl carrier protein	--	ko00061 Fatty acid biosynthesis ko00620 Pyruvate metabolism ko00640 Propanoate metabolism ko01100 Metabolic pathways ko01110 Biosynthesis of secondary metabolites ko01200 Carbon metabolism ko01212 Fatty acid metabolism	Biotin carboxyl carrier protein	HI	Coenzyme transport and metabolism ; Lipid transport and metabolism ;	IPR000089 [Biotin/lipoyl attachment]
A0A540L8U1	Fatty acid desaturase domain-containing protein	C1H46_031572	0	176820000	117070000	149680000	1	Biological Process:lipid metabolic process (GO:0006629)	--	--	--	Fatty acid desaturase	I	Lipid transport and metabolism ;	IPR005804 [Fatty acid desaturase domain]
A0A540L996	Peroxidase	C1H46_031397	10617000	20420000	16446000	30249000	3	Molecular Function:peroxidase activity (GO:0004601),Biological Process:response to oxidative stress (GO:0006979),Molecular Function:heme binding (GO:0020037)	peroxidase	1.11.1.7	ko00940 Phenylpropanoid biosynthesis ko01100 Metabolic pathways ko01110 Biosynthesis of secondary metabolites	--	--	--	IPR002016 [Haem peroxidase]
A0A540LAS8	Bulb-type lectin domain-containing protein	C1H46_030995	63211000	40224000	8373800	47086000	--	--	--	--	--	--	--	--	IPR001480 [Bulb-type lectin domain] ; IPR003609[PAN/Apple domain]
A0A540LQ62	Ubiquitin-like domain-containing protein	C1H46_025822	12293000	20479000	20547000	27172000	1	Molecular Function:protein binding (GO:0005515)	--	--	--	--	--	--	IPR001611 [Leucine-rich repeat]
A0A540LRC6	Leucine-rich repeat-containing N-terminal plant-type domain-containing protein	C1H46_025630	40858000	28104000	18469000	34019000	--	--	--	--	--	Leucine-rich repeat (LRR) protein	K	Transcription ;	IPR013210 [Leucine-rich repeat-containing N-terminal, plant-type]
A0A540M537	CCHC-type domain-containing protein	C1H46_020742	0	0	29218000	3404000	2	Molecular Function:nucleic acid binding (GO:0003676),Molecular Function:zinc ion binding (GO:0008270)	--	--	--	Transcription antitermination factor NusG	K	Transcription ;	IPR001878 [Zinc finger, CCHC-type] ; IPR005100[NGN domain]
A0A540M8N1	Methylcrotonoyl-CoA carboxylase subunit alpha, mitochondrial	C1H46_019270	495400000	180420000	53793000	147810000	2	Molecular Function:ATP binding (GO:0005524),Molecular Function:metal ion binding (GO:0046872)	3-methylcrotonyl-CoA carboxylase alpha subunit	6.4.1.4	ko00280 Valine, leucine and isoleucine degradation ko01100 Metabolic pathways	Acetyl/propionyl-CoA carboxylase, alpha subunit	I	Lipid transport and metabolism ;	IPR000089 [Biotin/lipoyl attachment] ; IPR005479[Carbamoyl-phosphate synthetase large subunit-like, ATP-binding domain] ; IPR005481[Biotin carboxylase-like, N-terminal domain] ; IPR005482[Biotin carboxylase, C-terminal] ; IPR011761[ATP-grasp fold] ; IPR011764[Biotin carboxylation domain] ; IPR045774[Methylcrotonoyl-CoA carboxylase subunit alpha, BT domain]
D3UAG2	UDP-glycosyltransferase 71K2	UGT71K2	2201700	492590	0	897990	1	Molecular Function:UDP-glycosyltransferase activity (GO:0008194)	--	--	--	UDP:flavonoid glycosyltransferase YjiC, YdhE family	G	Carbohydrate transport and metabolism ;	IPR002213 [UDP-glucuronosyl/UDP-glucosyltransferase]
A0A540NA37	Uncharacterized protein	C1H46_007003	23271000	7636800	6681900	9393700	2	Molecular Function:translation elongation factor activity (GO:0003746),Biological Process:translational elongation (GO:0006414)	elongation factor 1-gamma	--		Glutathione S-transferase	O	Posttranslational modification, protein turnover, chaperones ;	IPR001662 [Elongation factor 1B gamma, C-terminal] ; IPR004045[Glutathione S-transferase, N-terminal] ; IPR004046[Glutathione S-transferase, C-terminal] ; IPR010987[Glutathione S-transferase, C-terminal-like]
A0A540MDZ1	Lipoyl-binding domain-containing protein	C1H46_017414	11136000	0	0	0	--	--	--	--	--	Biotin carboxyl carrier protein	HI	Coenzyme transport and metabolism ; Lipid transport and metabolism ;	IPR000089 [Biotin/lipoyl attachment]
A0A540MF42	Uncharacterized protein	C1H46_017053	49275000	132700000	113530000	141490000	--	--	--	--	--	--	--	--	--
A0A540MN33	Uncharacterized protein	C1H46_014220	29640000	16279000	40331000	28170000	2	Molecular Function:ATP binding (GO:0005524),Molecular Function:ATP-dependent protein folding chaperone (GO:0140662)	heat shock 70kDa protein 1/2/6/8	--	ko03040 Spliceosome ko04141 Protein processing in endoplasmic reticulum ko04144 Endocytosis	Molecular chaperone DnaK (HSP70)	O	Posttranslational modification, protein turnover, chaperones ;	IPR013126 [Heat shock protein 70 family]
A0A540MP32	Uncharacterized protein	C1H46_013802	56744000	45247000	61527000	20444000	--	--	--	--	--	--	--	--	--
A0A540MU29	Uncharacterized protein	C1H46_012677	20573000	12533000	38120000	21940000	2	Molecular Function:ATP binding (GO:0005524),Molecular Function:ATP-dependent protein folding chaperone (GO:0140662)	heat shock 70kDa protein 1/2/6/8	--	ko03040 Spliceosome ko04141 Protein processing in endoplasmic reticulum ko04144 Endocytosis	Molecular chaperone DnaK (HSP70)	O	Posttranslational modification, protein turnover, chaperones ;	IPR013126 [Heat shock protein 70 family]
A0A540N7K1	Uncharacterized protein	C1H46_007959	109850000	143900000	408370000	76553000	--	--	--	--	--	--	--	--	--
A0A540NKF6	Uncharacterized protein	C1H46_002897	34226000	43326000	42908000	43104000	1	Molecular Function:protein binding (GO:0005515)	--	--	--	WD40 repeat	R	General function prediction only ;	IPR001680 [WD40 repeat]
A0A540NPK2	DUF642 domain-containing protein	C1H46_001341	18837000	27272000	49728000	95179000	--	--	--	--	--	--	--	--	IPR006946 [DUF642 L-galactono-1,4-lactone-responsive gene 2-like domain]
A0A540NSH3	RING-type E3 ubiquitin transferase	C1H46_000556	181310000	132320000	269170000	106180000	8	Molecular Function:structural constituent of ribosome (GO:0003735),Molecular Function:ubiquitin-protein transferase activity (GO:0004842),Molecular Function:protein binding (GO:0005515),Cellular Component:ribosome (GO:0005840),Biological Process:translation (GO:0006412),Biological Process:protein ubiquitination (GO:0016567),Molecular Function:quinone binding (GO:0048038),Molecular Function:NAD bi…	--	--	--	Ankyrin repeat	T	Signal transduction mechanisms ;	IPR000225 [Armadillo] ; IPR001135[NADH-quinone oxidoreductase, subunit D] ; IPR002906[Ribosomal protein S27a] ; IPR003613[U-box domain]
B2CIE9	Floricaula/leafy-like transcription factor (Fragment)	LEAFY	0	38526000	32670000	48152000	--	--	--	--	--	--	--	--	IPR035079 [Floricaula/Leafy protein, SAM domain]
B7VFN6	PR-10 protein (Fragment)	mal	17064000	6985700	0	8613300	1	Biological Process:defense response (GO:0006952)	--	--	--	--	--	--	IPR000916 [Bet v I/Major latex protein]
Q9SYV6	Major allergen Mal d 1.01	MALD1	35351000	13711000	0	18808000	1	Biological Process:defense response (GO:0006952)	--	--	--	--	--	--	IPR000916 [Bet v I/Major latex protein]
K4HUT4	Sucrose synthase	SS	2933700	1499100	0	1636800	3	Biological Process:sucrose metabolic process (GO:0005985),Molecular Function:sucrose synthase activity (GO:0016157),Molecular Function:glycosyltransferase activity (GO:0016757)	sucrose synthase	2.4.1.13	ko00500 Starch and sucrose metabolism ko01100 Metabolic pathways	Glycosyltransferase involved in cell wall bisynthesis	M	Cell wall/membrane/envelope biogenesis ;	IPR000368 [Sucrose synthase] ; IPR001296[Glycosyl transferase, family 1]
