# Supplementary material for: A Functional InDel in the WRKY10 Promoter Controls the Degree of Flesh Red Pigmentation in Apple
Source: Adv Sci (Weinh). 2024 Jun 14;11(30):2400998. doi: 10.1002/advs.202400998 (PMC11321683; doi:10.1002/advs.202400998)
Supplement: Supplementary file 21 — Supplementary Table S2 [file ADVS-11-2400998-s018.xlsx]

## Sheet: Sheet1
Supplemental Table S2. Statistics of structural variation information between red- and white-fleshed apple genomes.
SVLEN	ALL	Insertion	Deletion	Duplication	Invertion
0-100	49475	22849	26624	0	2
100-200	21067	11627	9412	0	28
200-300	7313	4167	3127	0	19
300-400	5182	2864	2306	0	12
400-500	3025	1562	1454	0	9
500-600	1917	994	914	0	9
600-700	1522	770	749	0	3
700-800	1852	935	908	1	8
800-900	1689	883	804	0	2
900-1000	1583	750	832	1	0
>1k	30826	16939	13622	99	166
Total	125451	64340	60752	101	258
