# Supplementary material for: A Functional InDel in the WRKY10 Promoter Controls the Degree of Flesh Red Pigmentation in Apple
Source: Adv Sci (Weinh). 2024 Jun 14;11(30):2400998. doi: 10.1002/advs.202400998 (PMC11321683; doi:10.1002/advs.202400998)
Supplement: Supplementary file 22 — Supplementary Table S3 [file ADVS-11-2400998-s025.xlsx]

## Sheet: Sheet 1
Supplemental Table S3. List of primers used in this study.
Primer Name	Forward (5'-3')	Reverse (5'-3')
Primer for Y2H
pGADT7-MdTTG1	GAATTCATGGAGAACTCTACGCAAGAA	GGATCCTCAAACCTTCAAAAGCTGCA
pGADT7-MdWRKY1	GAATTCATGATTCCTTTAGGGGAAGATG	GGATCCTTAACTGTCAACAGGTTCTGCTT
pGADT7-MdWRKY2	GAATTCATGGCCGGCATTGATGATAAC	GGATCCCTACATCTGTGGTCCAAGAGGA
pGADT7-MdWRKY3	CATATGATGGCCGACA ACCAAGG	GAGCTCCTATGTTATTTGTTCTTCTTTTAAACG
pGADT7-MdWRKY20	GAATTCATGTTGTACGGATCTCTGAGTTCT	GGATCCTCACGGACCTGTTAGTACTCTTC
pGADT7-MdWRKY26	CCCGGGATGGCCTCCTCTTCAGGGA	GGATCCTCAGCGCAGCAAAGATTCA
pGADT7-MdWRKY32	GAATTCATGGCGGAGCACCGCGAG	GGATCCTCAGCAAGGCTTTATTTCAAATC
pGADT7-MdWRKY33	CCCGGGATGACTTCTTCCTTCACTCACCT	GGATCCTCAGAACTCAGAAAATCCATAACTT
pGADT7-MdWRKY44	GAATTCATGGATATTAAGGAAGCAGAGC	CCCGGGTTATGGCTTTTCTTTGATTGTATC
pGADT7-MdMYB10	CATATGATGGAGGGATATAACGAAAACC	GGATCCCTATTCTTCTTTTGAATGATTC
pGADT7-MdbHLH3	GAATTCATGGCTGCACCGCCGCCAAGC	GGATCCTTAAGAGTCAGATTGGGGTATAA
pGADT7-MdbHLH33	GAATTCATGGCTCAGAATCATGAGAGG	GGATCCTCAGCACTTACCAGCAATTTTC
pGADT7-AtWRKY3	GAATTCATGGCGGAGAAGGAAGAAA	GGATCCTCAAGTGATTTGCTCTTCTTTAAG
pGADT7-AtTTG2	GAATTCATGGAGGTGAATGATGGTGAA	GGATCCTCAAATTGTTTGCTTAGAAAGT
pGADT7-NtWRKY4	GAATTCATGGCTGAGAACGAAGCATC	GGATCCTCATGTAACCTGTTCTTCTT
pGADT7-NtWRKY44	GAATTCATGGAGGTCAATGAAGGAGC	GGATCCCTATGATTTCTCTTTCATAGCT
pGADT7-PbWRKY3	GAATTCATGACCGCCAAAACCCAAGG	GGATCCTCAAACAACGATTTGTTCTTCTTTTA
pGADT7-PbWRKY26	GAATTCATGGCCTCCTCTTCAGGGAG	GGATCCTCAGCACAGCAATGATTCAAAAA
pGADT7-FaWRKY3	GAATTCATGGCGGCTAAGCACCAAG	GGATCCTTACACAGCAATTTGCTCTTCTTTC
pGADT7-FaWRKY44	GAATTCATGGACATTAAGGAGGCAGAGC	GAGCTCTCATGGCTTTTCTTTACTTGAAGG
pGADT7-VvWRKY4	GAATTCATGGCTCAGAATGATACGTCC	GGATCCTTACACCGCAATCTGCTCTTC
pGADT7-VvWRKY44	GAATTCATGGAGATTAAAGAGTCTGAG	GGATCCTCATGGTTTCTCTTTATTCGTA
pGBKT7-MdWRKY10	GAATTCATGGCCGCCAAAACCCAAGAC	GGATCCTTAAACAAAGATTTGTTCTTCTTTTAG
pGBKT7-MdWRKY10-F1	GAATTCATGGCCGCCAAAACCCAAGAC	GGATCCATAACCATCATCTAAAAGATCAAC
pGBKT7-MdWRKY10-F2	GAATTCATGGCCGCCAAAACCCAAGAC	GGATCCGTAGCTATCGTCTGCAGGTCTAT
pGBKT7-MdWRKY10-F3	GAATTCATGGCCGCCAAAACCCAAGAC	GGATCCCAAACTCATCGGCCTGCTC
pGBKT7-MdWRKY10-F4	GAATTCGCGGTGGCTCGGCCGCC	GGATCCGTAGCTATCGTCTGCAGGTCTAT
pGBKT7-MdWRKY10-F5	GAATTCATGGCCGCCAAAACCCAAGAC	GGATCCTATGGGCTCGCCGGTGGGT
pGBKT7-MdWRKY10-F6	GAATTCTCCACAAGGGGGATGAGCTT	GGATCCCAAACTCATCGGCCTGCTC
pGBKT7-AtTTG1	GAATTCATGGATAATTCAGCTCCAGATTCG	GTCGACTCAAACTCTAAGGAGCTGCATTTTG
pGBKT7-MdTTG1	GAATTCATGGAGAACTCTACGCAAGAA	GGATCCTCAAACCTTCAAAAGCTGCA
pGBKT7-NtTTG1	GAATTCATGGATAATTCAGCTCCAGATT	GTCGACTCAAACTCTAAGGAGCTGCATT
pGBKT7-PbTTG1	GAATTCATGGAGAACTCTACGCAAGAATCG	GGATCCTCAAACCTTCAAAAGCTGCATCT
pGBKT7-FaTTG1	CATATGATGGAGAATTCGACCCTCGAA	GGATCCTCAAACCTTCAAGAGCTGCATCT
pGBKT7-VvTTG1	GAATTCATGGAGAGATCAAGCCAAGAA	GGATCCCTAAACTTTAAGAAGCTGCAGT
Primers for protein expression
pET32a-MdWRKY10-HIS	GGATCCATGGCCGCCAAAACCCAAGAC	GAGCTCTTAAACAAAGATTTGTTCTTCTTTTAG
pGEX4T1-MdMYB10-GST	GGATCCATGGAGGGATATAACGAAAACC	CCCGGGCTATTCTTCTTTTGAATGATTC
pGEX4T1-MdbHLH3-GST	GGATCCATGGCTGCACCGCCGCCAAGC	GAATTCTTAAGAGTCAGATTGGGGTATAA
pGEX4T1-MdbHLH33-GST	GGATCCATGGCTCAGAATCATGAGAGG	GAATTCTCAGCACTTACCAGCAATTTTC
pGEX4T1-MdTTG1-GST	GGATCCATGGAGAACTCTACGCAAGAA	GAGCTCTCAAACCTTCAAAAGCTGCA
Primers for BiFC
MdWRKY10-YFPn	GGATCCATGGCCGCCAAAACCCAAGAC	GTCGACAACAAAGATTTGTTCTTCTTTTAGC
MdWRKY10-YFPc	GGATCCATGGCCGCCAAAACCCAAGAC	GTCGACAACAAAGATTTGTTCTTCTTTTAGC
MdTTG1-YFPn	GGATCCATGGAGAACTCTACGCAAGAA	GTCGACAACCTTCAAAAGCTGCATC
MdMYB10-YFPc	GGATCCATGGAGGGATATAACGAAAACC	CCCGGGTTCTTCTTTTGAATGATTCCAAAG
MdbHLH3-YFPc	GGATCCATGGCTGCACCGCCGCCAAGC	GGTACCAGAGTCAGATTGGGGTATAATTTG
MdbHLH33-YFPc	GGATCCATGGCTCAGAATCATGAGAGG	GGTACCGCACTTACCAGCAATTTTCCAAAG
MdTTG1-YFPc	GGATCCATGGAGAACTCTACGCAAGAA	GTCGACAACCTTCAAAAGCTGCATC
Primers for transgenic vector construct
pRI101-MdWRKY10-GFP	GTCGACATGGCCGCCAAAACCCAAGAC	GGATCCAACAAAG ATTTGTTCTTCTTTTAGC
pCB302-MdTTG1-HA	GGATCCATGGAGAACTCTACGCAAGAA	GTCGACAACCTTCAAAAGCTGCATC
pRI101-MdWRKY10BDD-GFP	GTCGACATGGCCGCCAAAACCCAAGAC	GGATCCAACAAAG ATTTGTTCTTCTTTTAGC
Primers for CRISPR/cas9
MdWRKY10	ATATATGGTCTCGATTGGAGCCCGGGCCCGATGACTCGTT	ATTATTGGTCTCGAAAC GCGGAACAGTAAACAATGGCCAA
	TGGAGCCCGGGCCCGATGACTCGTTTTAGAGCTAGAAATAGC	AAC GCGGAACAGTAAACAATGGCCAATCTCTTAGTCGACTCTAC
MdTTG1	ATATATGGTCTCGATTGCTCCACCGTCGAGCCTATCCGTT	ATTATTGGTCTCGAAACCCACGCGATGTCGTACACCTCAA
	TGCTCCACCGTCGAGCCTATCCGTTTTAGAGCTAGAAATAGC	AACCCACGCGATGTCGTACACCTCAATCTCTTAGTCGACTCTAC
Primers for transient expression
TRV2-MdWRKY10	AACACTCCCCCCGCGGCC	GGTACC GGCCTGCTGGTGTGACATTC
pHB-MdWRKY10	ATGGCCGCCAAAACCCAAGAC	GGATCC AACAAAGATTTGTTCTTCTTTTAGC
Primers for R-InD detection
R-InD-detection_PCR	CTCGTAGGGCAACAAAAGATT	GAACTTCAAG TGGAAAGTCCA
Primers for R6 detection
R6-detection_PCR	GGAGGGGAATGAAGAAGAGG	TCCACAGAAGCAAACACTGAC
Primers for qRT-PCR
MdWRKY10	GAGGGAGATGCTGATGAA	GCTTCTTGGATGAGGATTC
MdWRKY26	TCCATATCTCCATCCTCCTA	GTAGTTCTTGCTCTCCTCTT
MdTTG1	GCACTCCACGATCATCTA	CCAAGCAATAGCATTCACA
MdMYB10	GAGAGAGACCAATGTGATAAG	AGTATCCTCACCTTCTAAC
MdActin	TGACCGAATGAGCAAGGAAATTA	ACTCAGCTTTGGCAATCCACATC
Primers for GUS
pBI121-promoter-3╳R-InD	GAAAATACAAATACGCAACAAAGA	TGATAAGTATATCAAGCAATCAAGCAAGC
pBI121-promoter-R-InD	GAAAATACAAATACGCAACAAAGA	TGATAAGTATATCAAGCAATCAAGCAAGC
pBI121-promoter-Defi	GAAAATACAAATACGCAACAAAGA	TGATAAGTATATCAAGCAATCAAGCAAGC
Primer for dual luciferase
pGreenII0800-promoter-3╳R-InD (MdWRKY10)	GGATCCGAAAATACAAATACGCAACAAAGA	GTCGACTGATAAGTATATCAAGCAATCAAGCAAGC
pGreenII0800-promoter-R-InD (MdWRKY10)	GGATCCGAAAATACAAATACGCAACAAAGA	GTCGACTGATAAGTATATCAAGCAATCAAGCAAGC
pGreenII0800-promoter-Defi (MdWRKY10)	GGATCCGAAAATACAAATACGCAACAAAGA	GTCGACTGATAAGTATATCAAGCAATCAAGCAAGC
pGreenII0800-promoter-MdF3'5'H	CATCATGCATCATGAAGGTGACT	GTCGACCCTTGCTCATGGACCACATGCAC
pGreenII0800-promoter-MdUFGT	GGATCCGAAGGTTGGTGGCATCAAAATC	GTCGACGGGGACTTGACAGAATGCACAAAG
pGreenII0800-promoter-MdMYB10	GGATCCGTCTAGCATTGTAACCCTAAG	GTCGACTATTCTTTTGCCTGCTACCCA
pGreenII62sk-MdTTG1	GGATCCATGGAGAACTCTACGCAAGAA	GAATTCAACCTTCAAAAGCTGCATC
pGreenII62sk-MdWRKY10	ATGGCCGCCAAAACCCAAGAC	AACAAAG ATTTGTTCTTCTTTTAGC
Primer for Y1H
pGADT7-MdWRKY10	GAATTCATGGCCGCCAAAACCCAAGAC	GGATCCTTAAACAAAGATTTGTTCTTCTTTTAG
pHIS2-promoter-MdMYB10	GAATTCTGAACACGTAGGAACCGACCCG	GAGCTCCTCTTATCTGCTAGCAGCTAAGC
pHIS2-promoter-MdbHLH3	GAATTCGATGATTTCTTCCAGAGCATGG	GAGCTCGGTCACCTGACCTTCTCTCTAC
pHIS2-promoter-MdbHLH33	GAATTCCGCTCTTTCCTTTCTACGCATGG	GAGCTCCCCCACAAATATAATTCAACTT
pHIS2-promoter-MdTTG1	GAATTCCGCAACTTATGATGGAGATGGAG	GAGCTCCTTCTTCCTCAAATTTTCTCGG
pHIS2-promoter-R-InD (MdWRKY10)	GAATTCGAAAATACAAATACGCAACAAAGA	GAGCTCTGATAAGTATATCAAGCAATCAAGCAAGC
pHIS2-promoter-MdF3'5'H	GAATTCCATCATGCATCATGAAGGTGACT	GAGCTCCCTTGCTCATGGACCACATGCAC
pHIS2-promoter-MdUFGT	GAATTCGAAGGTTGGTGGCATCAAAATC	GAGCTCGGGGACTTGACAGAATGCACAAAG
Primers for ChIP-qPCR
proMdWRKY10-R-InD	CTAAACCATAAAATCTCCAGAA	AGTTTTTAACTCTGTTTAATTAG
proMdMYB10-W1	CGTTCCATTCCATCCATT	TGCTTGTAATTTATGGAG
proMdMYB10-W2	CAGAAGCAAACAAACACT	CACGACAACATTGACAAG
proMdF3'5'H	GCAATCGTGTTCCTTCATCGTAC	TAGTTAATAAATGTTGGTGCAT
proMdUFGT	CCAAAATTGAAAACCACTCGC	AATGTCTAGTCTTACAACAATG
proMdLAR	GTATCTAACGAAAATTGACCGC	GTTAATAAATGTTGGTGCATT
