# Supplementary material for: A Functional InDel in the WRKY10 Promoter Controls the Degree of Flesh Red Pigmentation in Apple
Source: Adv Sci (Weinh). 2024 Jun 14;11(30):2400998. doi: 10.1002/advs.202400998 (PMC11321683; doi:10.1002/advs.202400998)
Supplement: Supplementary file 23 — Supplementary Table S4 [file ADVS-11-2400998-s013.xlsx]

## Sheet: Sheet1
Supplemental Table S4. Relative expression of MdWRKY10 and anthocyanin content in flesh of 140 apple lines in F1 hybrid population and their corresponding R-InD genotypes.
lines	relative expression of MdWRKY10					relative expression of MdMYB10					anthocyanin content (mg·kg-1 FW)				Degree of flesh coloration (level)	R-InD genotype
	Rep1_2018	Rep2_2019	Rep3_2020	Means		Rep1_2018	Rep2_2019	Rep3_2020	Means		Rep1_2018	Rep2_2019	Rep3_2020	Means
L001	8.79647	5.49293	6.07947	6.78962		14.7885	20.5715	20.0137	18.4579		10.6602	7.5214	9.8684	9.35	4	RR-InD
L002	9.10349	7.6901	7.19801	7.9972		29.2967	33.3529	37.2404	33.2967		21.9821	21.7578	22.4483	22.0627	5	RR-InD
L003	15.1901	10.2403	11.9319	12.4541		22.4382	19.8287	24.1726	22.1465		18.6772	13.2685	17.8642	16.6033	4	RR-InD
L004	2.94838	3.80364	4.67093	3.80765		6.60395	9.46977	11.8214	9.29838		0.5315	0.3724	0.2864	0.396767	1	Rr-InD
L005	11.8736	7.12921	12.853	10.6186		8.22059	16.3825	14.7227	13.1086		6.6784	11.2385	10.2524	9.38977	2	Rr-InD
L006	5.11007	4.13611	3.13279	4.12632		4.28513	7.40499	11.8589	7.84967		1.0678	1.6467	1.5357	1.41673	2	Rr-InD
L007	6.25189	5.32372	6.92506	6.16689		12.3168	15.2437	17.8778	15.1461		2.9658	3.8827	3.8955	3.58133	2	Rr-InD
L008	5.32558	3.33992	3.49201	4.0525		15.3734	14.0352	15.2035	14.8707		1.3623	1.2023	0.8354	1.13333	2	Rr-InD
L009	3.32116	2.28574	2.11182	2.57291		8.3981	6.1862	9.30637	7.96356		0.7563	0.9763	0.8173	0.849967	2	RR-InD
L010	38.7892	28.5932	34.3757	33.9194		63.852	60.8278	59.9904	61.5568		48.7438	58.1188	42.3798	49.7475	5	RR-InD
L011	20.6623	14.645	16.6882	17.3318		17.0496	20.128	26.5047	21.2274		5.4564	5.1627	5.8578	5.4923	3	RR-InD
L012	30.4823	24.5178	22.9202	25.9734		56.7696	75.175	77.1299	69.6915		16.8264	26.8421	23.4323	22.3669	5	RR-InD
L013	3.91243	4.49028	2.85652	3.75308		2.68824	1.54399	3.10945	2.44722		0.7407	0.8135	0.6217	0.7253	2	Rr-InD
L014	40.5527	26.2138	29.9823	32.2496		125.088	92.424	133.858	117.123		68.5245	85.1458	71.6138	75.0947	5	RR-InD
L015	31.6231	35.3377	42.4662	36.4757		44.3687	65.5915	54.5551	54.8385		33.2613	39.1527	36.3521	36.2554	5	RR-InD
L016	11.3763	5.15558	8.07184	8.20124		14.9323	23.0157	20.6863	19.5448		22.8914	30.8721	35.5684	29.7773	3	Rr-InD
L017	40.5327	28.8116	35.8863	35.0769		85.2058	122.59	101.291	103.029		52.6894	48.5171	46.4215	49.2093	5	RR-InD
L018	21.8109	12.0294	10.8999	14.9134		45.2046	36.575	44.1839	41.9878		11.3697	14.3287	18.8588	14.8524	4	RR-InD
L019	38.715	35.163	44.8382	39.5721		165.449	173.602	171.424	170.158		87.1346	95.457	97.4145	93.3354	5	RR-InD
L020	6.58004	5.23135	4.76335	5.52491		2.17379	4.61454	4.88641	3.89158		4.2106	3.6516	4.1223	3.99483	1	Rr-InD
L021	2.7361	2.383	2.04814	2.38908		5.32406	4.72261	3.21466	4.42045		2.0457	1.6584	1.5662	1.75677	1	Rr-InD
L022	6.07519	4.3717	3.35918	4.60202		8.82396	6.52104	11.0632	8.80272		1.8983	3.1284	2.7764	2.60103	1	Rr-InD
L023	27.3711	20.3481	22.7152	23.4781		72.8163	65.4065	67.7388	68.6539		34.4577	36.4656	28.3057	33.0763	4	RR-InD
L024	5.86358	5.23401	3.97879	5.02546		6.03524	15.3591	12.2548	11.2164		3.2418	3.3548	3.8755	3.4907	3	RR-InD
L025	22.5978	6.31604	12.1575	13.6905		25.7304	20.3749	31.7964	25.9672		13.3554	18.4855	9.4775	13.7728	4	Rr-InD
L026	1.63339	0.796814	2.26038	1.56353		1.09101	0.801213	2.31485	1.40236		0.14541	0.17243	0.19224	0.170027	1	Rr-InD
L027	34.3817	30.6193	28.1105	31.0372		104.12	108	94.6268	102.249		52.1347	48.4138	64.5174	55.022	4	RR-InD
L028	32.3156	24.8087	23.686	26.9368		23.5294	23.9242	23.6704	23.708		13.4358	15.3938	18.6532	15.8276	4	RR-InD
L029	5.05392	4.22741	2.2772	3.85284		4.96641	4.48208	5.30238	4.91696		6.2412	5.8957	4.3872	5.50803	2	Rr-InD
L030	12.4609	3.54642	6.36822	7.45852		1.30202	0.930878	2.32831	1.5204		0.8693	1.4828	1.0313	1.1278	1	Rr-InD
L031	12.2875	11.392	9.76273	11.1474		17.2818	14.515	15.2677	15.6882		12.5428	16.8217	21.5167	16.9604	3	RR-InD
L032	28.6683	18.3922	21.3609	22.8072		15.8509	16.4826	12.148	14.8272		18.2257	28.2887	22.1644	22.8929	4	RR-InD
L033	7.72826	7.19886	5.38949	6.77221		8.55939	13.6104	14.7297	12.2998		4.6218	4.7864	3.8514	4.41987	2	Rr-InD
L034	1.23422	2.78445	2.75243	2.25703		2.86829	2.40979	5.28966	3.52258		0.3439	0.4178	0.4284	0.3967	1	Rr-InD
L035	26.3515	20.1321	13.5544	20.0127		22.5885	25.8996	21.414	23.3007		2.8635	3.4147	3.2758	3.18467	2	Rr-InD
L036	9.91955	8.3226	8.04157	8.76124		5.4849	7.77198	8.06894	7.1086		5.9347	12.4642	6.8634	8.42077	4	RR-InD
L037	62.8942	30.1261	51.4037	48.1414		129.427	137.758	141.631	136.272		140.265	167.585	149.316	152.389	5	RR-InD
L038	30.6259	22.5198	22.7249	25.2902		72.5157	65.1737	69.2745	68.988		28.7681	39.7231	39.7841	36.0918	3	Rr-InD
L039	50.1463	34.9843	32.722	39.2842		118.056	102.774	97.9063	106.245		14.6148	18.3755	17.3984	16.7962	5	RR-InD
L040	18.7758	10.5635	13.0167	14.1186		12.7346	21.416	18.6362	17.5956		8.385	7.3128	7.9832	7.89367	4	RR-InD
L041	24.8732	18.7396	21.2759	21.6296		32.405	31.519	32.7477	32.2239		5.6845	14.3545	10.5444	10.1945	4	Rr-InD
L042	4.41052	5.31211	9.25314	6.32526		2.57195	12.0765	7.38732	7.34526		3.2685	3.6686	3.9256	3.6209	1	Rr-InD
L043	1.73798	0.941703	0.582712	1.08747		2.88786	0.524858	1.98618	1.79963		0.0647	0.10574	0.085514	0.085318	1	Rr-InD
L044	31.9817	38.63	38.784	36.4652		23.4635	24.7652	26.1133	24.7807		16.6308	22.7511	12.3661	17.2493	3	Rr-InD
L045	7.225	3.38278	5.04124	5.21634		6.55916	4.98531	6.27917	5.94121		0.9836	1.8514	1.7551	1.53003	2	Rr-InD
L046	0.837903	1.46296	1.46074	1.25387		2.34281	2.03395	1.25028	1.87568		0.11354	0.21439	0.18214	0.170023	2	Rr-InD
L047	34.47	23.5233	30.6191	29.5375		41.5382	42.1097	46.9265	43.5248		11.6633	17.5328	10.6178	13.2713	4	Rr-InD
L048	11.614	7.47044	14.6267	11.2371		11.9405	12.6652	15.015	13.2069		20.6321	18.7374	19.896	19.7552	2	Rr-InD
L049	10.1216	13.3708	7.72889	10.4071		3.01767	8.2083	6.13027	5.78541		4.5835	4.9631	4.1384	4.56167	3	Rr-InD
L050	0.765947	0.544461	1.87633	1.06225		1.06578	0.755817	1.21715	1.01292		0.4105	0.5214	0.6321	0.521333	1	Rr-InD
L051	4.52434	3.53321	7.3799	5.14582		19.6528	15.3127	20.4873	18.4843		1.3668	2.0779	1.7744	1.7397	3	Rr-InD
L052	21.3811	23.6453	19.4658	21.4974		14.0699	12.0903	10.2768	12.1457		16.8282	26.5881	24.4661	22.6275	3	Rr-InD
L053	11.5073	8.71923	9.75589	9.99415		34.3575	42.0077	46.8726	41.0793		4.7216	10.6382	10.8842	8.748	4	RR-InD
L054	5.02042	4.93875	7.70108	5.88675		14.4722	11.9721	23.3411	16.5951		1.8631	1.9676	1.6512	1.8273	2	RR-InD
L055	2.27851	2.23443	2.52311	2.34535		6.08637	4.58816	6.0294	5.56798		1.1136	1.6282	1.9841	1.5753	2	Rr-InD
L056	27.507	25.8001	24.2576	25.8549		16.1345	15.1946	16.2702	15.8664		7.6579	10.2281	14.6979	10.8613	5	RR-InD
L057	40.3079	26.194	27.8766	31.4595		46.1895	35.0376	52.3643	44.5305		16.9669	25.3136	23.5676	21.9494	5	RR-InD
L058	6.689	5.6483	5.52419	5.95383		3.76261	2.43343	6.03	4.07534		3.6254	5.7864	5.6843	5.03203	2	Rr-InD
L059	7.15109	3.62592	4.6027	5.12657		11.5208	12.1141	11.9146	11.8498		2.7642	2.9163	2.4457	2.70873	3	Rr-InD
L060	6.80712	12.2862	8.26627	9.11987		21.9417	12.5412	16.6395	17.0408		5.4064	8.6346	7.6341	7.22503	2	Rr-InD
L061	24.1918	14.7996	10.697	16.5628		45.0245	35.5147	24.4698	35.003		20.2183	23.1338	24.2216	22.5246	5	RR-InD
L062	4.57714	0.990097	2.45554	2.67426		8.11168	7.51618	6.54322	7.39036		0.3759	0.7142	0.6101	0.566733	2	Rr-InD
L063	26.8671	26.3671	20.551	24.5951		144.842	185.659	124.479	151.66		62.8657	76.7857	70.8564	70.1693	5	RR-InD
L064	5.6642	2.27575	2.79485	3.57827		2.0059	0.705186	1.03902	1.25004		0.18984	0.36417	0.29597	0.283327	1	Rr-InD
L065	15.4672	6.3913	11.2975	11.052		2.18859	2.04202	1.89212	2.04091		0.8635	0.6563	0.9454	0.821733	2	Rr-InD
L066	1	1	1	1		1	1	1	1		0.04213	0.08284	0.04547	0.0568133	1	Rr-InD
L067	15.3872	16.3815	13.3585	15.0424		25.2247	30.9996	22.8027	26.3423		7.5324	6.8451	5.0535	6.477	2	Rr-InD
L068	5.09203	7.65271	5.68576	6.1435		34.2069	31.1324	43.24	36.1931		16.0862	16.8431	16.2605	16.3966	5	RR-InD
L069	31.5775	25.5601	24.487	27.2082		44.5286	40.4105	38.7644	41.2345		37.5949	43.8385	48.5995	43.3443	5	RR-InD
L070	1.78961	0.722784	1.5529	1.3551		0.782802	1.10808	1.72567	1.20552		0.5988	0.9361	0.7263	0.753733	1	Rr-InD
L071	14.7422	12.2829	13.6377	13.5543		6.53895	5.39162	5.37215	5.76757		3.8642	3.3812	3.1926	3.47933	3	RR-InD
L072	35.5994	34.2996	45.8877	38.5956		26.8455	25.4272	25.34	25.8709		14.8334	24.7142	20.1563	19.9013	4	RR-InD
L073	33.8248	28.5036	24.0481	28.7922		95.7942	102.405	116.139	104.78		54.8354	73.5687	64.4099	64.2713	5	RR-InD
L074	68.0211	38.6099	51.3677	52.6662		124.5	127.116	137.187	129.601		117.569	133.148	127.124	125.947	5	RR-InD
L075	6.23229	4.45797	3.06719	4.58582		1.76113	2.53577	2.03742	2.11144		0.8089	1.0366	0.7726	0.8727	1	Rr-InD
L076	28.9995	26.4537	25.7263	27.0598		26.2563	25.1793	26.3957	25.9438		12.6145	9.6578	8.6164	10.2962	4	RR-InD
L077	44.1344	40.9471	50.6831	45.2548		181.857	150.817	142.682	158.452		93.0255	84.9976	75.1246	84.3825	5	RR-InD
L078	13.9742	7.64382	8.46642	10.0281		27.0385	25.6293	27.1428	26.6035		6.3506	9.6301	7.8703	7.95033	2	Rr-InD
L079	18.1028	13.2567	20.1674	17.1757		46.9113	35.7924	66.8381	49.8473		23.8341	33.5565	33.8474	30.4127	4	Rr-InD
L080	4.2606	3.84662	2.72589	3.61104		16.6502	15.807	17.1775	16.5449		3.7297	4.6821	4.9362	4.44933	2	RR-InD
L081	7.90459	5.85988	6.14429	6.63625		20.4715	26.085	24.9263	23.8276		8.9823	14.5492	13.0645	12.1987	4	RR-InD
L082	20.6774	23.0648	21.1414	21.6278		30.5146	26.4073	32.2064	29.7094		6.6342	10.4697	9.1242	8.7427	4	Rr-InD
L083	25.4322	13.6301	19.5929	19.5517		26.2333	14.8597	14.1559	18.4163		22.4378	18.2638	22.5963	21.0993	5	RR-InD
L084	37.3753	26.9522	33.2345	32.5206		64.8934	47.5048	62.2499	58.216		30.7884	36.4842	33.2574	33.51	5	RR-InD
L085	2.78306	1.20818	2.16006	2.05043		15.4704	11.4525	12.0331	12.9853		3.4684	4.8726	4.2563	4.1991	1	Rr-InD
L086	18.8553	14.217	12.5903	15.2209		5.70519	6.23534	8.93239	6.95764		5.8322	3.8528	4.1532	4.61273	3	Rr-InD
L087	25.0472	24.1725	28.0081	25.7426		116.998	126.586	92.0624	111.882		38.1483	53.4637	48.8652	46.8257	4	RR-InD
L088	1.60993	2.24034	0.876498	1.57559		2.54147	2.50699	0.879686	1.97605		0.20515	0.17254	0.15484	0.17751	1	Rr-InD
L089	12.0964	9.49961	18.7087	13.4349		77.3082	65.5377	56.7788	66.5416		32.5654	38.2156	30.4711	33.7507	3	RR-InD
L090	10.7577	7.36154	7.91633	8.67852		2.21924	2.62071	4.61622	3.15206		2.6542	3.7231	3.2279	3.20173	2	Rr-InD
L091	8.8389	4.47268	12.0084	8.44		2.13344	2.34465	6.99466	3.82425		4.3812	5.4016	3.8682	4.55033	2	Rr-InD
L092	2.84254	2.38419	2.39697	2.54124		0.734917	1.00723	0.852273	0.864808		0.8836	1.4445	1.8321	1.38673	1	Rr-InD
L093	29.0019	21.7033	22.6451	24.4501		47.2776	55.6025	26.9637	43.2813		13.3543	16.6634	19.6334	16.5504	5	RR-InD
L094	26.0236	22.9722	23.5944	24.1967		64.4755	55.1424	72.3872	64.0017		29.6196	42.4577	37.4877	36.5217	3	Rr-InD
L095	8.00797	10.2048	6.72277	8.31185		4.32697	5.04647	3.26572	4.21305		1.7668	2.7347	2.4687	2.3234	2	Rr-InD
L096	4.07773	5.19505	5.7444	5.00572		6.59583	10.9068	10.6373	9.37998		2.2225	2.6567	2.6684	2.51587	2	Rr-InD
L097	41.3789	31.106	35.9821	36.1557		104.767	115.87	148.121	122.919		55.5558	68.7845	59.8758	61.4054	5	RR-InD
L098	8.08029	6.10406	8.40172	7.52869		5.00437	5.83594	3.51995	4.78675		0.4833	0.9248	0.7169	0.708333	2	Rr-InD
L099	17.1963	14.671	13.6881	15.1852		12.2469	16.2869	13.4284	13.9874		4.5891	6.8495	6.1054	5.848	3	Rr-InD
L100	15.5309	14.2494	16.1461	15.3088		26.0972	24.7408	25.3162	25.3848		4.8632	10.8912	6.1587	7.30437	4	RR-InD
L101	29.609	25.2383	34.3761	29.7411		22.8379	20.8976	21.458	21.7312		13.3587	7.9865	10.6657	10.6703	4	RR-InD
L102	3.95991	3.09985	4.44025	3.83334		7.02045	13.9625	10.4867	10.4899		2.4672	3.0543	2.6387	2.72007	2	Rr-InD
L103	9.79044	5.93722	8.59065	8.1061		2.77928	2.95079	2.14079	2.62362		8.6349	6.9102	12.3348	9.2933	3	RR-InD
L104	4.74143	2.16251	3.6083	3.50408		2.03552	1.83026	1.25802	1.70793		1.7623	1.6582	1.2873	1.56927	1	Rr-InD
L105	7.71794	10.3428	7.86918	8.64332		17.2977	16.1419	25.9855	19.8084		7.3654	8.6974	9.8447	8.63583	2	Rr-InD
L106	8.04067	8.49266	6.44706	7.66013		0.773441	1.04256	1.25729	1.02443		4.1584	6.5147	4.7628	5.1453	2	Rr-InD
L107	2.58317	3.48765	1.64498	2.57193		3.70316	3.50475	2.18469	3.13087		0.7039	0.5217	0.8314	0.685667	1	Rr-InD
L108	3.35406	2.22702	2.10403	2.5617		9.82638	11.2875	9.55768	10.2239		1.5382	2.3548	2.2781	2.05703	2	Rr-InD
L109	8.04151	6.59256	7.73602	7.45669		2.42808	4.93282	6.00833	4.45641		3.6854	2.8958	2.7688	3.11667	2	Rr-InD
L110	6.94469	6.74323	8.55425	7.41406		6.10749	4.65325	5.82373	5.52816		1.8638	3.6734	1.6539	2.39703	3	RR-InD
L111	12.0033	8.56248	9.51244	10.0261		20.3909	14.8743	26.1102	20.4585		5.5361	6.9266	7.0185	6.49373	3	Rr-InD
L112	20.5709	15.7415	16.5353	17.6159		31.652	31.2946	32.551	31.8325		24.2358	22.1597	20.4825	22.2927	5	RR-InD
L113	11.7322	8.2796	6.59353	8.86844		11.8231	11.2922	12.0598	11.725		3.3384	5.7954	4.8398	4.65787	3	Rr-InD
L114	1.82405	1.251	0.829078	1.30138		4.59479	9.12611	7.4127	7.04454		0.17966	0.27484	0.22575	0.22675	1	Rr-InD
L115	6.93268	5.78338	5.85405	6.19004		2.06073	2.24951	1.48778	1.93267		1.2986	1.5935	1.4679	1.45333	2	RR-InD
L116	24.2557	27.9685	33.6648	28.6297		45.3577	36.3601	24.4349	35.3842		10.6832	11.7578	8.4654	10.3021	5	RR-InD
L117	45.5134	35.7948	43.3407	41.5496		218.275	263.197	221.322	234.264		75.8467	68.1994	61.3987	68.4816	5	RR-InD
L118	1.03967	1.71677	2.31348	1.68997		2.82843	3.43426	1.7411	2.66793		0.13965	0.24204	0.29846	0.226717	1	Rr-InD
L119	3.33238	1.9347	2.29158	2.51955		2.57247	2.3451	1.34527	2.08761		0.5567	1.0287	0.7945	0.7933	1	Rr-InD
L120	24.0666	23.4656	19.0252	22.1858		84.059	64.1479	82.9017	77.0362		10.9732	19.4308	15.224	15.2093	4	RR-InD
L121	37.695	35.5291	39.3361	37.52		62.3465	81.0674	76.823	73.4123		26.1481	37.9375	35.5513	33.2123	5	RR-InD
L122	20.0869	15.1476	11.4455	15.56		33.0425	31.365	32.1237	32.1771		6.3329	8.8328	7.5633	7.57633	3	RR-InD
L123	22.9036	16.9257	19.002	19.6104		22.4164	21.3267	18.0888	20.6106		9.6832	16.7203	18.8863	15.0966	4	RR-InD
L124	22.8228	25.0243	21.9503	23.2658		46.0821	41.6134	53.6411	47.1122		16.3572	22.5463	22.4325	20.4453	4	RR-InD
L125	6.11553	4.94024	4.25742	5.1044		16.0114	13.2999	15.6034	14.9716		5.6183	3.4684	4.9872	4.6913	4	RR-InD
L126	0.840571	1.11284	1.19021	1.04787		2.20031	1.09646	0.939318	1.41203		0.27845	0.23284	0.16876	0.226683	1	Rr-InD
L127	14.4404	11.4051	11.6986	12.5147		11.0855	20.559	14.2005	15.2817		3.8457	6.7117	5.5247	5.3607	3	RR-InD
L128	7.58661	7.38328	6.62178	7.19722		21.3828	30.8026	28.4492	26.8782		5.3246	4.1068	6.2768	5.23607	3	RR-InD
L129	4.47303	1.47102	1.7977	2.58058		1.14201	1.08754	1.42984	1.2198		1.8637	1.7247	1.4097	1.66603	1	Rr-InD
L130	2.07787	1.61117	2.19183	1.96029		2.37439	3.6472	4.12389	3.38183		0.4053	0.3403	0.2745	0.340033	2	Rr-InD
L131	8.89415	11.7466	9.66625	10.1023		24.619	23.8335	24.9648	24.4724		2.4771	1.9654	2.9354	2.4593	3	Rr-InD
L132	23.8123	20.2195	20.3913	21.4744		41.0476	34.2013	37.7962	37.6817		25.7946	28.5886	21.6484	25.3439	4	RR-InD
L133	15.6769	18.592	12.6523	15.6404		12.7945	10.5911	11.6087	11.6647		7.7213	9.6154	5.9873	7.77467	5	Rr-InD
L134	4.96989	2.4915	6.32383	4.59508		2.88532	3.8483	3.62679	3.45347		1.2367	1.8146	1.7598	1.6037	3	RR-InD
L135	5.76043	7.47684	9.38495	7.54074		5.17784	6.56797	8.63529	6.7937		3.2572	2.8374	3.3398	3.1448	3	Rr-InD
L136	23.0746	23.5466	20.2797	22.3003		16.2341	12.4428	10.7544	13.1438		0.8863	0.9631	1.1258	0.991733	3	RR-InD
L137	1.35556	1.56319	0.702141	1.20696		2.37368	1.57114	1.71286	1.8859		0.6829	0.8756	1.0254	0.8613	1	Rr-InD
L138	3.20208	2.85417	4.4432	3.49982		6.74911	2.49591	5.5698	4.93827		3.3488	1.2834	2.3878	2.34	2	RR-InD
L139	8.87119	7.65818	6.82707	7.78548		24.6536	26.1621	25.1775	25.3311		14.6351	23.4748	25.1642	21.0914	4	RR-InD
L140	1.76714	1.76974	1.21802	1.58497		0.716321	1.22394	1.07842	1.00623		1.1835	0.8614	0.8621	0.969	1	Rr-InD
