# Supplementary material for: A Functional InDel in the WRKY10 Promoter Controls the Degree of Flesh Red Pigmentation in Apple
Source: Adv Sci (Weinh). 2024 Jun 14;11(30):2400998. doi: 10.1002/advs.202400998 (PMC11321683; doi:10.1002/advs.202400998)
Supplement: Supplementary file 24 — Supplementary Table S5 [file ADVS-11-2400998-s003.xlsx]

## Sheet: WRKY_narrow_peaks_ChIPseeker_an
Supplemental Table S5. Annotation analysis of the MdWRKY10 binding peaks detected in both replicates.
Chromosome	start	end	name	score	signalValue	annotation	geneStart	geneEnd	geneLength	geneId	Gene.description
Chr00	4621	4905	WRKY10_1_peak_1	56	1.99849	Distal Intergenic	25312	25566	255	MD00G1000100	RNA-binding (RRM/RBD/RNP motifs) family protein;function=RNA-binding (RRM/RBD/RNP motifs) family protein
Chr00	289757	313923	WRKY10_1_peak_2	56	1.99863	Promoter (<=1kb)	285956	293245	7290	MD00G1001400	Protein kinase superfamily protein;function=Protein kinase superfamily protein
Chr00	412448	412732	WRKY10_1_peak_3	30	1.99814	Promoter (<=1kb)	412057	419132	7076	MD00G1002000	- && - && - && PF13324:Grap2 and cyclin-D-interacting
Chr00	1246817	1298779	WRKY10_1_peak_4	17	1.99863	Promoter (<=1kb)	1264320	1264577	258	MD00G1010100	Pentatricopeptide repeat (PPR-like) superfamily protein;function=Pentatricopeptide repeat (PPR-like) superfamily protein
Chr00	2501388	2501672	WRKY10_1_peak_5	48	1.99833	Promoter (<=1kb)	2497129	2502082	4954	MD00G1017100	- && Q5RB63.1 RecName: Full=HIV Tat-specific factor 1 homolog && PF14237:Domain of unknown function (DUF4339)|PF00076:RNA recognition motif. (a.k.a. RRM
Chr00	2701999	2732959	WRKY10_1_peak_6	28	1.99863	Distal Intergenic	2696703	2698931	2229	MD00G1017600	Aluminium activated malate transporter family protein;function=Aluminium activated malate transporter family protein
Chr00	2706714	2707121	WRKY10_2_peak_1	48	21.298	Distal Intergenic	2696703	2698931	2229	MD00G1017600	Aluminium activated malate transporter family protein;function=Aluminium activated malate transporter family protein
Chr00	3477992	3533431	WRKY10_1_peak_7	48	1.99854	Promoter (<=1kb)	3520738	3520859	122	MD00G1019300	ncRNA
Chr00	3587008	3644508	WRKY10_1_peak_8	56	1.99854	Distal Intergenic	3612210	3625944	13735	MD00G1019700	kinesin like protein for actin based chloroplast movement 1;function=kinesin like protein for actin based chloroplast movement 1
Chr00	4140537	4294134	WRKY10_1_peak_9	17	1.99666	Distal Intergenic	4164669	4164783	115	MD00G1025100	ncRNA
Chr00	5380220	5380504	WRKY10_1_peak_10	48	1.99611	Distal Intergenic	5347460	5347576	117	MD00G1031400	ncRNA
Chr00	5403858	5404142	WRKY10_1_peak_11	17	1.99635	Distal Intergenic	5416541	5417951	1411	MD00G1031500	Cysteine/Histidine-rich C1 domain family protein;function=Cysteine/Histidine-rich C1 domain family protein
Chr00	5690765	5691049	WRKY10_1_peak_12	34	1.99833	Distal Intergenic	5679204	5683207	4004	MD00G1032500	alpha-L-fucosidase 1;function=alpha-L-fucosidase 1
Chr00	5806677	5806961	WRKY10_1_peak_13	56	1.99854	Promoter (1-2kb)	5807134	5808102	969	MD00G1033800	phosphatidate cytidylyltransferase family protein;function=phosphatidate cytidylyltransferase family protein
Chr00	6503696	6504049	WRKY10_2_peak_2	34	14.7625	Distal Intergenic	6511425	6516185	4761	MD00G1036800	white-brown complex homolog protein 11;function=white-brown complex homolog protein 11
Chr00	6601985	6602269	WRKY10_1_peak_14	22	1.99777	Promoter (2-3kb)	6599595	6603719	4125	MD00G1037300	Protein of unknown function;function=Protein of unknown function
Chr00	6600713	6600997	WRKY10_1_peak_15	56	1.99854	Promoter (1-2kb)	6599595	6603719	4125	MD00G1037300	Protein of unknown function;function=Protein of unknown function
Chr00	8588183	8685538	WRKY10_1_peak_16	134	1.99863	Promoter (<=1kb)	8623982	8625415	1434	MD00G1046200	UDP-glucosyl transferase 73B3;function=UDP-glucosyl transferase 73B3
Chr00	9757318	9757602	WRKY10_1_peak_17	56	1.99746	Downstream (1-2kb)	9753781	9754209	429	MD00G1052500	Inorganic H pyrophosphatase family protein;function=Inorganic H pyrophosphatase family protein
Chr00	9814901	9815185	WRKY10_1_peak_18	48	1.99333	Distal Intergenic	9794842	9796734	1893	MD00G1052900	UDP-glucosyl transferase 85A2;function=UDP-glucosyl transferase 85A2
Chr00	9996388	9996672	WRKY10_1_peak_19	17	1.99794	Distal Intergenic	10000500	10000619	120	MD00G1053400	ncRNA
Chr00	10180348	10180632	WRKY10_1_peak_20	48	1.99833	Distal Intergenic	10158503	10158621	119	MD00G1055000	ncRNA
Chr00	10945876	10946160	WRKY10_1_peak_21	34	1.99683	Distal Intergenic	11006528	11009608	3081	MD00G1059200	Protein of unknown function (DUF788);function=Protein of unknown function (DUF788)
Chr00	11391689	11391973	WRKY10_1_peak_22	93	1.99746	Promoter (<=1kb)	11391735	11392784	1050	MD00G1061500	ncRNA
Chr00	11908198	11908482	WRKY10_1_peak_23	25	1.99795	Distal Intergenic	11934454	11934573	120	MD00G1063800	ncRNA
Chr00	12783483	12783801	WRKY10_2_peak_3	56	10.7601	Promoter (<=1kb)	12783544	12783635	92	MD00G1066400	ncRNA
Chr00	13759017	13759301	WRKY10_1_peak_24	42	1.99798	Distal Intergenic	13767688	13769966	2279	MD00G1070900	ncRNA
Chr00	13798001	13798285	WRKY10_1_peak_25	251	1.99746	Distal Intergenic	13801714	13802265	552	MD00G1071000	catalytic domain && PF02789:Cytosol aminopeptidase family				Cytosol aminopeptidase family protein;function=Cytosol aminopeptidase family protein
Chr00	14275197	14275481	WRKY10_1_peak_26	56	1.99666	Distal Intergenic	14255617	14256144	528	MD00G1072400	PREDICTED: Malus x domestica uncharacterized
Chr00	14447839	14448123	WRKY10_1_peak_27	34	1.99611	Distal Intergenic	14478721	14482627	3907	MD00G1072500	NAD(P)-binding Rossmann-fold superfamily protein;function=NAD(P)-binding Rossmann-fold superfamily protein
Chr00	14657624	14657908	WRKY10_1_peak_28	56	1.99666	Distal Intergenic	14705252	14708116	2865	MD00G1073300	pentatricopeptide (PPR) domain protein 40;function=pentatricopeptide (PPR) domain protein 40
Chr00	16098076	16098640	WRKY10_2_peak_4	56	6.73319	Distal Intergenic	16094166	16097470	3305	MD00G1080700	adenylosuccinate synthase;function=adenylosuccinate synthase
Chr00	16477441	16477764	WRKY10_2_peak_5	56	6.33829	Promoter (1-2kb)	16477678	16479108	1431	MD00G1082800	Leucine-rich receptor-like protein kinase family protein;function=Leucine-rich receptor-like protein kinase family protein
Chr00	16478971	16479272	WRKY10_2_peak_6	17	5.50173	Promoter (<=1kb)	16477678	16479108	1431	MD00G1082800	Leucine-rich receptor-like protein kinase family protein;function=Leucine-rich receptor-like protein kinase family protein
Chr00	16751012	16751296	WRKY10_1_peak_29	56	1.99854	Distal Intergenic	16782927	16786035	3109	MD00G1084000	Ribosomal protein L30/L7 family protein;function=Ribosomal protein L30/L7 family protein
Chr00	17354341	17354625	WRKY10_1_peak_30	92	1.99741	Promoter (<=1kb)	17354316	17360797	6482	MD00G1085900	XB3 ortholog 2 in Arabidopsis thaliana;function=XB3 ortholog 2 in Arabidopsis thaliana
Chr00	17785184	17785468	WRKY10_1_peak_31	56	1.99722	Promoter (<=1kb)	17785082	17789270	4189	MD00G1087300	RNA-binding protein;function=RNA-binding protein
Chr00	17943130	17943414	WRKY10_1_peak_32	56	1.9973	Distal Intergenic	17907350	17907456	107	MD00G1088200	ncRNA
Chr00	18344955	18345239	WRKY10_1_peak_33	56	1.99821	Distal Intergenic	18324313	18324510	198	MD00G1089300	ncRNA
Chr00	18609767	18610051	WRKY10_1_peak_34	48	1.99852	Distal Intergenic	18614018	18615240	1223	MD00G1090300	PREDICTED: Malus x domestica uncharacterized
Chr00	19348969	19349253	WRKY10_1_peak_35	56	1.99555	Distal Intergenic	19324137	19324631	495	MD00G1091900	Putative membrane lipoprotein;function=Putative membrane lipoprotein
Chr00	19693445	19693967	WRKY10_2_peak_7	17	4.48295	Promoter (<=1kb)	19694256	19694573	318	MD00G1094300	ncRNA
Chr00	20935086	20935370	WRKY10_1_peak_36	56	1.99699	Distal Intergenic	20852377	20857153	4777	MD00G1099500	zinc transporter 11 precursor;function=zinc transporter 11 precursor
Chr00	21901839	21902123	WRKY10_1_peak_37	56	1.99765	Promoter (2-3kb)	21899266	21903051	3786	MD00G1104200	Galactosyltransferase family protein;function=Galactosyltransferase family protein
Chr00	22491947	22492231	WRKY10_1_peak_38	34	1.99841	Distal Intergenic	22477004	22478865	1862	MD00G1107400	Nucleoporin interacting component (Nup93/Nic96-like) family protein;function=Nucleoporin interacting component (Nup93/Nic96-like) family protein
Chr00	22609217	22609733	WRKY10_2_peak_8	17	34.5418	Distal Intergenic	22632495	22642142	9648	MD00G1108000	global transcription factor group B1;function=global transcription factor group B1
Chr00	22674700	22674984	WRKY10_1_peak_39	56	1.9973	Distal Intergenic	22695661	22698603	2943	MD00G1108100	ncRNA
Chr00	22708635	22708929	WRKY10_2_peak_9	14	6.37572	Downstream (<1kb)	22709016	22715100	6085	MD00G1108200	proteasome family protein;function=proteasome family protein
Chr00	22741322	22741606	WRKY10_1_peak_40	56	1.99389	Distal Intergenic	22748335	22748459	125	MD00G1108300	ncRNA
Chr00	22823037	22823321	WRKY10_1_peak_41	56	1.99819	Distal Intergenic	22785853	22788124	2272	MD00G1108500	UDP-glucosyl transferase 73D1;function=UDP-glucosyl transferase 73D1
Chr00	24039650	24039934	WRKY10_1_peak_42	56	1.99666	Distal Intergenic	24049817	24049930	114	MD00G1113400	ncRNA
Chr00	24100855	24101139	WRKY10_1_peak_43	17	1.99802	Promoter (2-3kb)	24098248	24099510	1263	MD00G1113600	glyceraldehyde-3-phosphate dehydrogenase B subunit;function=glyceraldehyde-3-phosphate dehydrogenase B subunit
Chr00	24741767	24742051	WRKY10_1_peak_44	56	1.99841	Distal Intergenic	24753585	24753701	117	MD00G1116900	ncRNA
Chr00	24890639	24890923	WRKY10_1_peak_45	48	1.99777	Distal Intergenic	24883171	24883645	475	MD00G1117400	Eukaryotic translation initiation factor 2 subunit 1;function=Eukaryotic translation initiation factor 2 subunit 1
Chr00	25248904	25249188	WRKY10_1_peak_46	17	1.99854	Distal Intergenic	25240001	25243574	3574	MD00G1118200	DHHC-type zinc finger family protein;function=DHHC-type zinc finger family protein
Chr00	25326652	25326936	WRKY10_1_peak_47	56	1.99806	Distal Intergenic	25336856	25341355	4500	MD00G1118600	winged-helix DNA-binding transcription factor family protein;function=winged-helix DNA-binding transcription factor family protein
Chr00	25651914	25652385	WRKY10_2_peak_10	48	10.0479	Distal Intergenic	25666181	25666294	114	MD00G1119800	ncRNA
Chr00	26062104	26062643	WRKY10_1_peak_48	34	4.72978	Promoter (<=1kb)	26057263	26061598	4336	MD00G1121600	photosystem II reaction center protein B;function=photosystem II reaction center protein B
Chr00	26062905	26063239	WRKY10_2_peak_11	34	10.3624	Promoter (1-2kb)	26057263	26061598	4336	MD00G1121600	photosystem II reaction center protein B;function=photosystem II reaction center protein B
Chr00	26057303	26057716	WRKY10_2_peak_12	22	12.0036	Exon (mRNA:MD00G1121600.1/gene:MD00G1121600	26057263	26061598	4336	MD00G1121600	photosystem II reaction center protein B;function=photosystem II reaction center protein B
Chr00	26062015	26062744	WRKY10_2_peak_13	17	16.4884	Promoter (<=1kb)	26057263	26061598	4336	MD00G1121600	photosystem II reaction center protein B;function=photosystem II reaction center protein B
Chr00	26066948	26067376	WRKY10_2_peak_14	56	12.6996	Promoter (<=1kb)	26066983	26067135	153	MD00G1121700	chain 5 protein;function=chain 5 protein
Chr00	28076290	28076574	WRKY10_1_peak_49	215	1.99777	Distal Intergenic	28070076	28071170	1095	MD00G1130400	molybdenum cofactor sulfurase (LOS5) (ABA3);function=molybdenum cofactor sulfurase (LOS5) (ABA3)
Chr00	28261300	28261584	WRKY10_1_peak_50	56	1.9981	Promoter (<=1kb)	28261280	28261396	117	MD00G1131500	ncRNA
Chr00	28523041	28523325	WRKY10_1_peak_51	17	1.998	Distal Intergenic	28534692	28535537	846	MD00G1132200	armadillo repeat kinesin 3;function=armadillo repeat kinesin 3
Chr00	29245765	29246043	WRKY10_2_peak_15	56	6.4586	Distal Intergenic	29206483	29206928	446	MD00G1134900	Putative methyltransferase family protein;function=Putative methyltransferase family protein
Chr00	29350482	29350766	WRKY10_1_peak_52	34	1.99816	Distal Intergenic	29358352	29361225	2874	MD00G1135400	expressed protein localized to the inner membrane of the chloroplast.;function=expressed protein localized to the inner membrane of the chloroplast.
Chr00	29430344	29430628	WRKY10_1_peak_53	98	1.99798	Distal Intergenic	29451688	29452318	631	MD00G1135500	Scorpion toxin-like knottin superfamily protein;function=Scorpion toxin-like knottin superfamily protein
Chr00	29683391	29683665	WRKY10_2_peak_16	56	5.53594	Promoter (2-3kb)	29681046	29681251	206	MD00G1137000	ncRNA
Chr00	30561202	30561652	WRKY10_2_peak_17	56	18.5389	Promoter (<=1kb)	30561347	30561682	336	MD00G1140100	amino acid permease 2;function=amino acid permease 2
Chr00	31034727	31035011	WRKY10_1_peak_54	48	1.99777	Distal Intergenic	31021102	31022716	1615	MD00G1142800	3-glucanase 4; Flags: Precursor && PF00332:Glycosyl hydrolases family 17 && PF00332:Glycosyl hydrolases family 17
Chr00	31503905	31504189	WRKY10_1_peak_55	56	1.99737	Distal Intergenic	31493801	31495504	1704	MD00G1144100	PREDICTED: Malus x domestica uncharacterized
Chr00	31709371	31709839	WRKY10_2_peak_18	56	12.2386	Promoter (<=1kb)	31709401	31709475	75	MD00G1144900	ncRNA
Chr00	31771335	31771619	WRKY10_1_peak_56	17	1.99789	Promoter (1-2kb)	31766072	31769520	3449	MD00G1145200	beta glucosidase 15;function=beta glucosidase 15
Chr00	32157418	32157702	WRKY10_1_peak_57	56	1.99555	Promoter (<=1kb)	32152762	32158579	5818	MD00G1146900	cellulose synthase 6;function=cellulose synthase 6
Chr00	32634374	32634658	WRKY10_1_peak_58	48	1.99714	Promoter (<=1kb)	32633789	32634670	882	MD00G1148500	DYNAMIN-like 1E;function=DYNAMIN-like 1E
Chr00	32693019	32693303	WRKY10_1_peak_59	30	1.99722	Promoter (1-2kb)	32692868	32694338	1471	MD00G1148600	NA
Chr00	32718842	32719338	WRKY10_2_peak_19	56	16.1395	Distal Intergenic	32705745	32707924	2180	MD00G1148700	NA
Chr00	32891505	32891789	WRKY10_1_peak_60	17	1.9891	Distal Intergenic	32899466	32913358	13893	MD00G1149500	C2 domain-containing protein / GRAM domain-containing protein;function=C2 domain-containing protein / GRAM domain-containing protein
Chr00	34464050	34464334	WRKY10_1_peak_61	56	1.99841	Distal Intergenic	34443235	34443507	273	MD00G1156600	PREDICTED: Malus x domestica uncharacterized
Chr00	35124556	35124840	WRKY10_1_peak_62	48	1.99821	Distal Intergenic	35083752	35084730	979	MD00G1159000	Protein of unknown function (DUF399 and DUF3411);function=Protein of unknown function (DUF399 and DUF3411)
Chr00	35297008	35297292	WRKY10_1_peak_63	56	1.99854	Distal Intergenic	35255514	35260173	4660	MD00G1159500	Protein of unknown function;function=Protein of unknown function
Chr00	36011187	36011471	WRKY10_1_peak_64	56	1.99854	Distal Intergenic	35986106	35986213	108	MD00G1161900	ncRNA
Chr00	36512172	36512456	WRKY10_1_peak_65	17	1.99854	Distal Intergenic	36516515	36525000	8486	MD00G1162900	a/b hammerhead domain|PF03450:CO dehydrogenase flavoprotein C-terminal domain
Chr00	37122516	37122800	WRKY10_1_peak_66	56	1.99446	Distal Intergenic	37021805	37021921	117	MD00G1164100	ncRNA
Chr00	37246016	37246447	WRKY10_2_peak_20	56	13.8205	Intron (mRNA:MD00G1164400.1/gene:MD00G1164400	37244000	37253705	9706	MD00G1164400	lysophosphatidyl acyltransferase 3;function=lysophosphatidyl acyltransferase 3
Chr00	38269261	38269545	WRKY10_1_peak_67	48	1.99854	Distal Intergenic	38246708	38248500	1793	MD00G1167000	polypeptide 26;function=polypeptide 26
Chr00	38269216	38269555	WRKY10_2_peak_21	17	31.1258	Distal Intergenic	38246708	38248500	1793	MD00G1167000	polypeptide 26;function=polypeptide 26
Chr00	38263686	38264048	WRKY10_2_peak_22	17	28.6024	Distal Intergenic	38246708	38248500	1793	MD00G1167000	polypeptide 26;function=polypeptide 26
Chr00	38496332	38496634	WRKY10_2_peak_23	34	7.13684	Promoter (<=1kb)	38496456	38496546	91	MD00G1167600	ncRNA
Chr00	39691077	39691361	WRKY10_1_peak_68	56	1.99792	Distal Intergenic	39574511	39576858	2348	MD00G1172500	Plant protein of unknown function (DUF828);function=Plant protein of unknown function (DUF828)
Chr00	40070871	40071155	WRKY10_1_peak_69	56	1.99666	Distal Intergenic	40064390	40065213	824	MD00G1173500	PREDICTED: Malus x domestica uncharacterized
Chr00	42091594	42091878	WRKY10_1_peak_70	56	1.99762	Promoter (2-3kb)	42089421	42092769	3349	MD00G1179200	Prolyl oligopeptidase family protein;function=Prolyl oligopeptidase family protein
Chr00	42171223	42171507	WRKY10_1_peak_71	56	1.99854	Distal Intergenic	42176145	42176573	429	MD00G1179600	radical SAM domain-containing protein / GCN5-related N-acetyltransferase (GNAT) family protein;function=radical SAM domain-containing protein / GCN5-related N-acetyltransferase (GNAT) family protein
Chr00	42788152	42788495	WRKY10_2_peak_24	34	13.7564	Distal Intergenic	42820094	42820435	342	MD00G1181700	17.6 kDa class II heat shock protein;function=17.6 kDa class II heat shock protein
Chr00	43047383	43047667	WRKY10_1_peak_72	56	1.99722	Distal Intergenic	43006717	43006937	221	MD00G1182400	PREDICTED: Malus x domestica uncharacterized
Chr00	43634033	43634317	WRKY10_1_peak_73	56	1.99666	Distal Intergenic	43680328	43682737	2410	MD00G1184400	PREDICTED: Malus x domestica uncharacterized
Chr00	44879753	44880037	WRKY10_1_peak_74	56	1.99825	Promoter (<=1kb)	44875788	44880884	5097	MD00G1189000	Heavy metal transport/detoxification superfamily protein;function=Heavy metal transport/detoxification superfamily protein
Chr00	45007792	45008076	WRKY10_1_peak_75	34	1.99794	Intron (mRNA:MD00G1189200.1/gene:MD00G1189200	45006050	45013741	7692	MD00G1189200	Plant-specific transcription factor YABBY family protein;function=Plant-specific transcription factor YABBY family protein
Chr00	45040972	45041252	WRKY10_2_peak_25	56	4.75325	Distal Intergenic	45006050	45013741	7692	MD00G1189200	Plant-specific transcription factor YABBY family protein;function=Plant-specific transcription factor YABBY family protein
Chr00	45450803	45451087	WRKY10_1_peak_76	34	1.99843	Distal Intergenic	45412677	45422800	10124	MD00G1189500	PREDICTED: Malus x domestica uncharacterized
Chr00	48604945	48605264	WRKY10_2_peak_26	30	2.86233	Promoter (1-2kb)	48602821	48606285	3465	MD00G1203000	ncRNA
Chr00	49425780	49426064	WRKY10_1_peak_77	229	1.99794	Distal Intergenic	49455059	49456489	1431	MD00G1204400	ncRNA
Chr00	49486551	49486835	WRKY10_1_peak_78	30	1.99746	Distal Intergenic	49493809	49495386	1578	MD00G1204500	mitochondrial; AltName: Full=ADP/ATP translocase; AltName: Full=Adenine nucleotide translocator; Short=ANT; Flags: Precursor && PF00153:Mitochondrial carrier protein && PF00153:Mitochondrial carrier protein
Chr00	49614893	49615177	WRKY10_1_peak_79	56	1.99777	Promoter (2-3kb)	49617740	49617857	118	MD00G1204800	ncRNA
Chr00	49982133	49982417	WRKY10_1_peak_80	34	1.99702	Distal Intergenic	50011303	50012253	951	MD00G1205500	Ubiquitin-conjugating enzyme family protein;function=Ubiquitin-conjugating enzyme family protein
Chr00	50316532	50316816	WRKY10_1_peak_81	42	1.99833	Distal Intergenic	50320759	50321100	342	MD00G1206700	Protein of unknown function;function=Protein of unknown function
Chr00	50810611	50810895	WRKY10_1_peak_82	34	1.99854	Promoter (2-3kb)	50801713	50808375	6663	MD00G1208600	Na+/H+ antiporter 6;function=Na+/H+ antiporter 6
Chr00	50943393	50943685	WRKY10_1_peak_83	56	2.99453	Distal Intergenic	50967012	50967161	150	MD00G1208700	YCF9;function=YCF9
Chr00	50943351	50943695	WRKY10_2_peak_27	34	32.3357	Distal Intergenic	50967012	50967161	150	MD00G1208700	YCF9;function=YCF9
Chr00	51003343	51003617	WRKY10_2_peak_28	56	5.03243	Promoter (<=1kb)	51003509	51003631	123	MD00G1213500	ncRNA
Chr01	99453	99737	WRKY10_1_peak_84	56	1.99854	Distal Intergenic	35234	35347	114	MD01G1000700	ncRNA
Chr01	1483869	1484187	WRKY10_1_peak_85	163	4.7751	Promoter (<=1kb)	1483977	1484198	222	MD01G1004700	Ribosomal protein S7p/S5e family protein;function=Ribosomal protein S7p/S5e family protein
Chr01	1483856	1485076	WRKY10_2_peak_29	17	21.5073	Promoter (<=1kb)	1483977	1484198	222	MD01G1004700	Ribosomal protein S7p/S5e family protein;function=Ribosomal protein S7p/S5e family protein
Chr01	1483856	1485076	WRKY10_2_peak_30	30	13.9508	Promoter (<=1kb)	1483977	1484198	222	MD01G1004700	Ribosomal protein S7p/S5e family protein;function=Ribosomal protein S7p/S5e family protein
Chr01	1483856	1485076	WRKY10_2_peak_31	56	15.0593	Promoter (<=1kb)	1483977	1484198	222	MD01G1004700	Ribosomal protein S7p/S5e family protein;function=Ribosomal protein S7p/S5e family protein
Chr01	1818564	1818848	WRKY10_1_peak_86	56	1.99854	Distal Intergenic	1810894	1813553	2660	MD01G1005400	NA
Chr01	1859251	1859535	WRKY10_1_peak_87	56	1.99714	Distal Intergenic	1830425	1840801	10377	MD01G1005500	RAB GTPASE HOMOLOG B18;function=RAB GTPASE HOMOLOG B18
Chr01	2890154	2890438	WRKY10_1_peak_88	17	1.99746	Promoter (2-3kb)	2892406	2892700	295	MD01G1006500	NA
Chr01	2918480	2919050	WRKY10_2_peak_32	34	9.45643	Promoter (<=1kb)	2918684	2918941	258	MD01G1006600	RNA polymerase subunit alpha;function=RNA polymerase subunit alpha
Chr01	4084848	4085291	WRKY10_2_peak_33	56	8.60924	Distal Intergenic	4094832	4097085	2254	MD01G1007800	Glycosyl hydrolases family 31 protein;function=Glycosyl hydrolases family 31 protein
Chr01	5592358	5592642	WRKY10_1_peak_89	56	1.99795	Distal Intergenic	5558072	5565764	7693	MD01G1008700	PREDICTED: Malus x domestica protein BREAST CANCER SUSCEPTIBILITY 2 homolog B-like
Chr01	6131030	6131314	WRKY10_1_peak_90	48	1.99819	Distal Intergenic	6105476	6105587	112	MD01G1011100	ncRNA
Chr01	6098839	6099605	WRKY10_2_peak_34	14	16.1919	Distal Intergenic	6105476	6105587	112	MD01G1011100	ncRNA
Chr01	6467438	6467722	WRKY10_1_peak_91	73	1.99588	Exon (mRNA:MD01G1013000.1/gene:MD01G1013000	6473007	6473317	311	MD01G1013100	ncRNA
Chr01	6769341	6769856	WRKY10_2_peak_35	14	11.7599	Promoter (2-3kb)	6769553	6772375	2823	MD01G1014400	DNA-directed RNA polymerase family protein;function=DNA-directed RNA polymerase family protein
Chr01	6772067	6772987	WRKY10_2_peak_36	56	13.27	Promoter (<=1kb)	6769553	6772375	2823	MD01G1014400	DNA-directed RNA polymerase family protein;function=DNA-directed RNA polymerase family protein
Chr01	7974397	7974681	WRKY10_1_peak_92	48	1.99854	Distal Intergenic	7994042	7994269	228	MD01G1018700	Protein of unknown function;function=Protein of unknown function
Chr01	9224015	9224299	WRKY10_1_peak_93	17	1.99542	Distal Intergenic	9216565	9216671	107	MD01G1024300	ncRNA
Chr01	9822389	9822673	WRKY10_1_peak_94	17	1.9924	Downstream (2-3kb)	9825648	9826952	1305	MD01G1025900	Ethylene insensitive 3 family protein;function=Ethylene insensitive 3 family protein
Chr01	10230780	10231064	WRKY10_1_peak_95	56	1.99555	Distal Intergenic	10237470	10238730	1261	MD01G1027400	PLAT/LH2 family protein;function=PLAT/LH2 family protein
Chr01	11189129	11189729	WRKY10_1_peak_96	56	1.99611	Distal Intergenic	11194278	11194391	114	MD01G1031800	ncRNA
Chr01	11230894	11231178	WRKY10_1_peak_97	56	1.98836	Distal Intergenic	11245166	11245702	537	MD01G1032000	C2H2 and C2HC zinc fingers superfamily protein;function=C2H2 and C2HC zinc fingers superfamily protein
Chr01	12067542	12067851	WRKY10_2_peak_37	17	4.48894	Distal Intergenic	12055597	12055758	162	MD01G1035800	metallothionein 2A;function=metallothionein 2A
Chr01	12816296	12816580	WRKY10_1_peak_98	316	1.99112	Distal Intergenic	12886256	12888351	2096	MD01G1037200	homeobox protein 22;function=homeobox protein 22
Chr01	12951465	12951749	WRKY10_1_peak_99	206	1.99278	Distal Intergenic	12922731	12923611	881	MD01G1037300	PREDICTED: Malus x domestica uncharacterized
Chr01	14033740	14034096	WRKY10_2_peak_38	231	8.6661	Promoter (2-3kb)	14036666	14036797	132	MD01G1042200	ncRNA
Chr01	14036185	14036636	WRKY10_2_peak_39	151	12.4377	Promoter (<=1kb)	14036666	14036797	132	MD01G1042200	ncRNA
Chr01	14822826	14823110	WRKY10_1_peak_100	128	1.99854	Exon (mRNA:MD01G1046800.1/gene:MD01G1046800	14818315	14823138	4824	MD01G1046800	pentatricopeptide (PPR) repeat-containing protein;function=pentatricopeptide (PPR) repeat-containing protein
Chr01	15908502	15908786	WRKY10_1_peak_101	167	1.99177	Distal Intergenic	15914802	15915125	324	MD01G1054700	Cyclophilin-like peptidyl-prolyl cis-trans isomerase family protein;function=Cyclophilin-like peptidyl-prolyl cis-trans isomerase family protein
Chr01	16893605	16893889	WRKY10_1_peak_102	164	1.99854	Promoter (<=1kb)	16892790	16894981	2192	MD01G1065200	Protein of unknown function;function=Protein of unknown function
Chr01	17533771	17534045	WRKY10_2_peak_40	238	5.48706	Promoter (<=1kb)	17534331	17534615	285	MD01G1070700	ATP synthase subunit beta;function=ATP synthase subunit beta
Chr01	17596764	17597048	WRKY10_1_peak_103	229	1.99854	Distal Intergenic	17602924	17604669	1746	MD01G1071300	WRKY family transcription factor;function=WRKY family transcription factor
Chr01	21262914	21263198	WRKY10_1_peak_104	254	1.99825	Promoter (<=1kb)	21262899	21264843	1945	MD01G1098900	Ribosomal protein S24e family protein;function=Ribosomal protein S24e family protein
Chr01	22340578	22340862	WRKY10_1_peak_105	171	1.99854	Distal Intergenic	22349174	22356483	7310	MD01G1110800	Duplicated homeodomain-like superfamily protein;function=Duplicated homeodomain-like superfamily protein
Chr01	22387869	22388161	WRKY10_2_peak_41	193	6.43446	Promoter (1-2kb)	22383221	22386660	3440	MD01G1111300	Transcription factor GTE6;function=Transcription factor GTE6
Chr01	22414491	22414775	WRKY10_1_peak_106	14	3.95699	Promoter (1-2kb)	22415514	22416222	709	MD01G1111400	ncRNA
Chr01	22414455	22414763	WRKY10_2_peak_42	56	8.4642	Promoter (1-2kb)	22415514	22416222	709	MD01G1111400	ncRNA
Chr01	23439999	23440283	WRKY10_1_peak_107	790	1.99833	Promoter (1-2kb)	23442017	23443570	1554	MD01G1120900	beta glucosidase 13;function=beta glucosidase 13
Chr01	23690182	23690466	WRKY10_1_peak_108	48	1.99854	Promoter (<=1kb)	23690319	23691083	765	MD01G1123900	WRKY DNA-binding protein 24;function=WRKY DNA-binding protein 24
Chr01	23840544	23840851	WRKY10_2_peak_43	17	11.5025	Promoter (2-3kb)	23837853	23837961	109	MD01G1126600	ncRNA
Chr01	24079696	24079980	WRKY10_1_peak_109	48	1.99833	Distal Intergenic	24084777	24085704	928	MD01G1130300	heat shock protein 70;function=heat shock protein 70
Chr01	24448643	24448927	WRKY10_1_peak_110	56	1.99833	Promoter (<=1kb)	24449843	24452665	2823	MD01G1135100	Calcium-dependent lipid-binding (CaLB domain) family protein;function=Calcium-dependent lipid-binding (CaLB domain) family protein
Chr01	25167965	25171460	WRKY10_2_peak_44	48	7.07944	Distal Intergenic	25154917	25160953	6037	MD01G1142100	guanylyl cyclase 1;function=guanylyl cyclase 1
Chr01	25167965	25171460	WRKY10_2_peak_45	56	6.54924	Distal Intergenic	25154917	25160953	6037	MD01G1142100	guanylyl cyclase 1;function=guanylyl cyclase 1
Chr01	25167965	25171460	WRKY10_2_peak_46	34	6.82136	Distal Intergenic	25154917	25160953	6037	MD01G1142100	guanylyl cyclase 1;function=guanylyl cyclase 1
Chr01	25167965	25171460	WRKY10_2_peak_47	48	7.4209	Distal Intergenic	25154917	25160953	6037	MD01G1142100	guanylyl cyclase 1;function=guanylyl cyclase 1
Chr01	25167965	25171460	WRKY10_2_peak_48	34	6.28248	Distal Intergenic	25154917	25160953	6037	MD01G1142100	guanylyl cyclase 1;function=guanylyl cyclase 1
Chr01	25167965	25171460	WRKY10_2_peak_49	48	6.97126	Distal Intergenic	25154917	25160953	6037	MD01G1142100	guanylyl cyclase 1;function=guanylyl cyclase 1
Chr01	25167965	25171460	WRKY10_2_peak_50	56	6.94119	Distal Intergenic	25154917	25160953	6037	MD01G1142100	guanylyl cyclase 1;function=guanylyl cyclase 1
Chr01	25167965	25171460	WRKY10_2_peak_51	42	6.87699	Distal Intergenic	25154917	25160953	6037	MD01G1142100	guanylyl cyclase 1;function=guanylyl cyclase 1
Chr01	26076567	26076851	WRKY10_1_peak_111	14	1.99854	Promoter (1-2kb)	26075538	26080367	4830	MD01G1152100	Cytochrome P450 superfamily protein;function=Cytochrome P450 superfamily protein
Chr01	26938767	26939051	WRKY10_1_peak_112	48	1.99854	Promoter (2-3kb)	26931497	26936224	4728	MD01G1165300	Melibiase family protein;function=Melibiase family protein
Chr01	28538094	28538378	WRKY10_1_peak_113	42	1.99854	Distal Intergenic	28543074	28543584	511	MD01G1186700	1-amino-cyclopropane-1-carboxylate synthase 12;function=1-amino-cyclopropane-1-carboxylate synthase 12
Chr01	29940488	29940772	WRKY10_1_peak_114	56	1.99854	Promoter (1-2kb)	29939383	29943706	4324	MD01G1203700	polypeptide 6;function=polypeptide 6
Chr01	30829671	30829955	WRKY10_1_peak_115	56	1.99854	Promoter (<=1kb)	30826116	30828930	2815	MD01G1215100	Protein of unknown function;function=Protein of unknown function
Chr01	32305495	32305779	WRKY10_1_peak_116	56	1.99854	Promoter (1-2kb)	32306960	32312327	5368	MD01G1235800	Tetratricopeptide repeat (TPR)-like superfamily protein;function=Tetratricopeptide repeat (TPR)-like superfamily protein
Chr02	217662	217946	WRKY10_1_peak_117	56	1.99854	Promoter (1-2kb)	215918	217586	1669	MD02G1002600	Zinc-binding dehydrogenase family protein;function=Zinc-binding dehydrogenase family protein
Chr02	389853	390137	WRKY10_1_peak_118	28	1.99854	Exon (mRNA:MD02G1005600.1/gene:MD02G1005600	386537	389232	2696	MD02G1005500	Pentatricopeptide repeat (PPR) superfamily protein;function=Pentatricopeptide repeat (PPR) superfamily protein
Chr02	389874	390894	WRKY10_2_peak_52	82	14.7625	Exon (mRNA:MD02G1005600.1/gene:MD02G1005600	386537	389232	2696	MD02G1005500	Pentatricopeptide repeat (PPR) superfamily protein;function=Pentatricopeptide repeat (PPR) superfamily protein
Chr02	391133	391690	WRKY10_1_peak_119	48	2.99781	Exon (mRNA:MD02G1005600.1/gene:MD02G1005600	389673	394905	5233	MD02G1005600	Cellulose synthase family protein;function=Cellulose synthase family protein
Chr02	392068	392373	WRKY10_1_peak_120	56	2.99781	Promoter (2-3kb)	389673	394905	5233	MD02G1005600	Cellulose synthase family protein;function=Cellulose synthase family protein
Chr02	393100	393406	WRKY10_1_peak_121	56	2.99781	Promoter (1-2kb)	389673	394905	5233	MD02G1005600	Cellulose synthase family protein;function=Cellulose synthase family protein
Chr02	393720	394004	WRKY10_1_peak_122	56	1.99854	Promoter (<=1kb)	389673	394905	5233	MD02G1005600	Cellulose synthase family protein;function=Cellulose synthase family protein
Chr02	391169	392618	WRKY10_2_peak_53	48	7.15236	Promoter (2-3kb)	389673	394905	5233	MD02G1005600	Cellulose synthase family protein;function=Cellulose synthase family protein
Chr02	391169	392618	WRKY10_2_peak_54	56	12.9172	Promoter (2-3kb)	389673	394905	5233	MD02G1005600	Cellulose synthase family protein;function=Cellulose synthase family protein
Chr02	391169	392618	WRKY10_2_peak_55	48	11.9945	Promoter (2-3kb)	389673	394905	5233	MD02G1005600	Cellulose synthase family protein;function=Cellulose synthase family protein
Chr02	392840	394016	WRKY10_2_peak_56	56	11.8315	Promoter (<=1kb)	389673	394905	5233	MD02G1005600	Cellulose synthase family protein;function=Cellulose synthase family protein
Chr02	392840	394016	WRKY10_2_peak_57	56	12.2994	Promoter (<=1kb)	389673	394905	5233	MD02G1005600	Cellulose synthase family protein;function=Cellulose synthase family protein
Chr02	624338	624622	WRKY10_1_peak_123	48	1.99833	Promoter (<=1kb)	621574	625348	3775	MD02G1009300	aldehyde dehydrogenase 11A3;function=aldehyde dehydrogenase 11A3
Chr02	694711	694995	WRKY10_1_peak_124	17	1.99854	Promoter (<=1kb)	694716	696825	2110	MD02G1010700	Protein of unknown function (DUF1068);function=Protein of unknown function (DUF1068)
Chr02	1216920	1217341	WRKY10_2_peak_58	48	23.9891	Distal Intergenic	1221416	1227411	5996	MD02G1016100	Ubiquitin-like superfamily protein;function=Ubiquitin-like superfamily protein
Chr02	1437191	1437475	WRKY10_1_peak_125	48	1.99854	Promoter (<=1kb)	1437669	1440128	2460	MD02G1020100	2-oxoglutarate (2OG) and Fe(II)-dependent oxygenase superfamily protein;function=2-oxoglutarate (2OG) and Fe(II)-dependent oxygenase superfamily protein
Chr02	1825918	1826202	WRKY10_1_peak_126	56	1.99854	Promoter (<=1kb)	1823746	1825895	2150	MD02G1024600	NA
Chr02	1968212	1968496	WRKY10_1_peak_127	52	1.99854	Distal Intergenic	1980657	1981937	1281	MD02G1026200	Raffinose synthase family protein;function=Raffinose synthase family protein
Chr02	2393551	2393835	WRKY10_1_peak_128	56	1.99854	Promoter (<=1kb)	2392016	2393109	1094	MD02G1030600	Protein of unknown function;function=Protein of unknown function
Chr02	2697407	2697691	WRKY10_1_peak_129	115	1.99777	Promoter (<=1kb)	2695087	2697408	2322	MD02G1035400	nudix hydrolase homolog 19;function=nudix hydrolase homolog 19
Chr02	2745932	2746216	WRKY10_1_peak_130	67	1.99854	Distal Intergenic	2741241	2742700	1460	MD02G1036200	early nodulin-related;function=early nodulin-related
Chr02	3869309	3872717	WRKY10_2_peak_59	133	11.6762	Promoter (<=1kb)	3869977	3870583	607	MD02G1049400	acetyl-CoA carboxylase carboxyl transferase subunit beta;function=acetyl-CoA carboxylase carboxyl transferase subunit beta
Chr02	3869309	3872717	WRKY10_2_peak_60	128	15.9779	Promoter (<=1kb)	3869977	3870583	607	MD02G1049400	acetyl-CoA carboxylase carboxyl transferase subunit beta;function=acetyl-CoA carboxylase carboxyl transferase subunit beta
Chr02	3869309	3872717	WRKY10_2_peak_61	110	11.445	Promoter (<=1kb)	3869977	3870583	607	MD02G1049400	acetyl-CoA carboxylase carboxyl transferase subunit beta;function=acetyl-CoA carboxylase carboxyl transferase subunit beta
Chr02	3869309	3872717	WRKY10_2_peak_62	56	17.4566	Promoter (<=1kb)	3869977	3870583	607	MD02G1049400	acetyl-CoA carboxylase carboxyl transferase subunit beta;function=acetyl-CoA carboxylase carboxyl transferase subunit beta
Chr02	4626652	4626936	WRKY10_1_peak_131	56	1.99777	Distal Intergenic	4631406	4634380	2975	MD02G1057200	phytochrome-associated protein 2;function=phytochrome-associated protein 2
Chr02	5992803	5993087	WRKY10_1_peak_132	56	1.99722	Promoter (2-3kb)	5989737	5995852	6116	MD02G1075200	NB-ARC domain-containing disease resistance protein;function=NB-ARC domain-containing disease resistance protein
Chr02	6140627	6141017	WRKY10_2_peak_63	34	4.10754	Intron (mRNA:MD02G1078000.1/gene:MD02G1078000	6137563	6154707	17145	MD02G1078000	cyclic nucleotide gated channel 1;function=cyclic nucleotide gated channel 1
Chr02	6271502	6271887	WRKY10_2_peak_64	56	9.16955	Promoter (1-2kb)	6269690	6270331	642	MD02G1079500	Protein of unknown function;function=Protein of unknown function
Chr02	6447994	6448278	WRKY10_1_peak_133	56	1.99854	Promoter (2-3kb)	6451169	6455154	3986	MD02G1082400	casein kinase 1;function=casein kinase 1
Chr02	6608776	6609060	WRKY10_1_peak_134	34	1.99854	Promoter (<=1kb)	6607098	6608485	1388	MD02G1084300	cyclic nucleotide gated channel 1;function=cyclic nucleotide gated channel 1
Chr02	7431991	7432265	WRKY10_2_peak_65	48	4.42005	Promoter (<=1kb)	7432037	7432104	68	MD02G1093400	ncRNA
Chr02	7663027	7663311	WRKY10_1_peak_135	56	1.99833	Promoter (<=1kb)	7663442	7665603	2162	MD02G1096900	PREDICTED: Malus x domestica uncharacterized LOC103451359 (LOC103451359)
Chr02	7880579	7881064	WRKY10_2_peak_66	56	13.6762	Promoter (<=1kb)	7880622	7880936	315	MD02G1099400	PsaA/PsaB protein;function=PsaA/PsaB protein
Chr02	7967093	7967377	WRKY10_1_peak_136	17	1.99854	Distal Intergenic	7980868	7981233	366	MD02G1100200	SAUR-like auxin-responsive protein family;function=SAUR-like auxin-responsive protein family
Chr02	8540537	8540812	WRKY10_2_peak_67	84	5.60575	Promoter (<=1kb)	8541057	8547737	6681	MD02G1105300	lysine-ketoglutarate reductase/saccharopine dehydrogenase bifunctional enzyme;function=lysine-ketoglutarate reductase/saccharopine dehydrogenase bifunctional enzyme
Chr02	8770570	8771057	WRKY10_2_peak_68	28	8.10311	Promoter (1-2kb)	8763922	8769351	5430	MD02G1108900	RNA polymerase I specific transcription initiation factor RRN3 protein;function=RNA polymerase I specific transcription initiation factor RRN3 protein
Chr02	9733670	9733954	WRKY10_1_peak_137	56	1.99854	Distal Intergenic	9724829	9730057	5229	MD02G1119800	Calcium-dependent phosphotriesterase superfamily protein;function=Calcium-dependent phosphotriesterase superfamily protein
Chr02	9770233	9770955	WRKY10_2_peak_69	38	8.6199	Promoter (2-3kb)	9763125	9767456	4332	MD02G1120100	acyl activating enzyme 1;function=acyl activating enzyme 1
Chr02	9822894	9823178	WRKY10_1_peak_138	17	1.99854	Distal Intergenic	9826361	9828059	1699	MD02G1120300	basic chitinase;function=basic chitinase
Chr02	10795053	10795328	WRKY10_2_peak_70	56	5.63902	Downstream (2-3kb)	10797592	10799460	1869	MD02G1133600	fatty acid desaturase 5;function=fatty acid desaturase 5
Chr02	10876361	10876645	WRKY10_1_peak_139	34	1.99555	Promoter (<=1kb)	10875491	10877442	1952	MD02G1134100	NAD(P)-binding Rossmann-fold superfamily protein;function=NAD(P)-binding Rossmann-fold superfamily protein
Chr02	11400701	11400985	WRKY10_1_peak_140	17	1.99811	Distal Intergenic	11404250	11407048	2799	MD02G1136600	aldehyde dehydrogenase 3F1;function=aldehyde dehydrogenase 3F1
Chr02	11409778	11410062	WRKY10_1_peak_141	17	1.99776	Promoter (2-3kb)	11412202	11414492	2291	MD02G1136700	Glutaredoxin family protein;function=Glutaredoxin family protein
Chr02	12134716	12135000	WRKY10_1_peak_142	48	1.99794	Distal Intergenic	12141534	12143185	1652	MD02G1146800	GATA type zinc finger transcription factor family protein;function=GATA type zinc finger transcription factor family protein
Chr02	12411231	12411515	WRKY10_1_peak_143	17	1.99714	Distal Intergenic	12402868	12403895	1028	MD02G1150700	Protein of unknown function;function=Protein of unknown function
Chr02	12972353	12972637	WRKY10_1_peak_144	56	1.9981	Distal Intergenic	12957041	12957566	526	MD02G1155900	NA
Chr02	12995119	12995403	WRKY10_1_peak_145	56	1.99778	Promoter (1-2kb)	12996858	12998846	1989	MD02G1156000	protein kinase family protein / peptidoglycan-binding LysM domain-containing protein;function=protein kinase family protein / peptidoglycan-binding LysM domain-containing protein
Chr02	13275700	13276155	WRKY10_2_peak_71	56	8.0377	Distal Intergenic	13245086	13245417	332	MD02G1159000	NA
Chr02	13276501	13276904	WRKY10_2_peak_72	42	8.44864	Distal Intergenic	13245086	13245417	332	MD02G1159000	NA
Chr02	13277106	13278593	WRKY10_2_peak_73	179	8.37577	Distal Intergenic	13245086	13245417	332	MD02G1159000	NA
Chr02	13277106	13278593	WRKY10_2_peak_74	56	8.903	Distal Intergenic	13245086	13245417	332	MD02G1159000	NA
Chr02	13494359	13494643	WRKY10_1_peak_146	17	1.99794	Promoter (1-2kb)	13492593	13495986	3394	MD02G1160900	Zinc-finger domain of monoamine-oxidase A repressor R1;function=Zinc-finger domain of monoamine-oxidase A repressor R1
Chr02	13660447	13660731	WRKY10_1_peak_147	56	1.99822	Distal Intergenic	13673027	13678410	5384	MD02G1162100	Protein of unknown function;function=Protein of unknown function
Chr02	14109278	14109562	WRKY10_1_peak_148	34	1.99389	Promoter (2-3kb)	14112374	14112823	450	MD02G1165200	Disease resistance protein (CC-NBS-LRR class) family;function=Disease resistance protein (CC-NBS-LRR class) family
Chr02	14498083	14498367	WRKY10_1_peak_149	56	1.99699	Distal Intergenic	14486846	14490994	4149	MD02G1169000	DUF547;function=DUF547
Chr02	14913739	14914023	WRKY10_1_peak_150	28	1.99806	Promoter (2-3kb)	14913458	14916213	2756	MD02G1171800	heat shock factor 4;function=heat shock factor 4
Chr02	14998739	14999023	WRKY10_1_peak_151	135	1.99811	Distal Intergenic	14988188	14989408	1221	MD02G1172200	Protein of unknown function;function=Protein of unknown function
Chr02	15717286	15717759	WRKY10_2_peak_75	34	9.0749	Promoter (<=1kb)	15718358	15719956	1599	MD02G1177800	Plant protein of unknown function (DUF247);function=Plant protein of unknown function (DUF247)
Chr02	16062317	16062601	WRKY10_1_peak_152	48	1.99777	Distal Intergenic	16058335	16061924	3590	MD02G1180300	Auxin-responsive GH3 family protein;function=Auxin-responsive GH3 family protein
Chr02	16404605	16404889	WRKY10_1_peak_153	56	1.99666	Distal Intergenic	16393200	16394026	827	MD02G1182000	ncRNA
Chr02	16692367	16692651	WRKY10_1_peak_154	56	1.99827	Promoter (<=1kb)	16693102	16693215	114	MD02G1184000	ncRNA
Chr02	16914994	16915278	WRKY10_1_peak_155	34	1.99722	Distal Intergenic	16904912	16909402	4491	MD02G1186100	Arabinanase/levansucrase/invertase;function=Arabinanase/levansucrase/invertase
Chr02	17292923	17293207	WRKY10_1_peak_156	34	1.99666	Distal Intergenic	17279050	17279779	730	MD02G1189200	phytosulfokine 6 precursor;function=phytosulfokine 6 precursor
Chr02	17625260	17625544	WRKY10_1_peak_157	17	1.99611	Distal Intergenic	17616245	17621636	5392	MD02G1190800	Protein of unknown function;function=Protein of unknown function
Chr02	17667924	17668208	WRKY10_1_peak_158	56	1.99722	Promoter (<=1kb)	17669165	17672536	3372	MD02G1190900	1-aminocyclopropane-1-carboxylate synthase 9;function=1-aminocyclopropane-1-carboxylate synthase 9
Chr02	18340139	18340423	WRKY10_1_peak_159	34	1.99777	Distal Intergenic	18359937	18360480	544	MD02G1193200	ncRNA
Chr02	18467783	18468067	WRKY10_1_peak_160	14	1.99722	Distal Intergenic	18479144	18483873	4730	MD02G1194100	HAESA-like 2;function=HAESA-like 2
Chr02	18535581	18535865	WRKY10_1_peak_161	34	1.99811	Promoter (<=1kb)	18535491	18536225	735	MD02G1194400	NA
Chr02	19126690	19126974	WRKY10_1_peak_162	56	1.998	Distal Intergenic	19111227	19116745	5519	MD02G1197600	AGAMOUS-like 6;function=AGAMOUS-like 6;Alias=MD02G0169400
Chr02	19498965	19499239	WRKY10_2_peak_76	34	3.91321	Promoter (2-3kb)	19495017	19496075	1059	MD02G1198500	alpha/beta-Hydrolases superfamily protein;function=alpha/beta-Hydrolases superfamily protein
Chr02	19503375	19503659	WRKY10_1_peak_163	48	1.99589	Distal Intergenic	19506971	19507423	453	MD02G1198600	alpha/beta-Hydrolases superfamily protein;function=alpha/beta-Hydrolases superfamily protein
Chr02	19554837	19555121	WRKY10_1_peak_164	30	1.99777	Promoter (2-3kb)	19552642	19554174	1533	MD02G1199100	NB-ARC domain-containing disease resistance protein;function=NB-ARC domain-containing disease resistance protein
Chr02	19591070	19591354	WRKY10_1_peak_165	17	1.99803	Promoter (1-2kb)	19589995	19590614	620	MD02G1199200	uclacyanin 3;function=uclacyanin 3
Chr02	20116649	20116933	WRKY10_1_peak_166	56	1.99666	Promoter (1-2kb)	20118776	20119105	330	MD02G1202800	glycine-rich protein;function=glycine-rich protein
Chr02	20405711	20405995	WRKY10_1_peak_167	34	1.99722	Promoter (2-3kb)	20402693	20403251	559	MD02G1204500	A20/AN1-like zinc finger family protein;function=A20/AN1-like zinc finger family protein
Chr02	20661755	20662039	WRKY10_1_peak_168	56	1.99722	Promoter (1-2kb)	20662654	20663172	519	MD02G1205700	SAUR-like auxin-responsive protein family;function=SAUR-like auxin-responsive protein family
Chr02	21344262	21344967	WRKY10_2_peak_77	56	8.76346	Promoter (<=1kb)	21344547	21344762	216	MD02G1208400	subunit 8 protein;function=subunit 8 protein
Chr02	21361448	21361732	WRKY10_1_peak_169	22	1.99722	Promoter (2-3kb)	21358835	21359806	972	MD02G1208500	NA
Chr02	23233221	23233505	WRKY10_1_peak_170	36	1.99805	Distal Intergenic	23240156	23240715	560	MD02G1213300	acetyl-CoA carboxylase carboxyl transferase subunit beta;function=acetyl-CoA carboxylase carboxyl transferase subunit beta
Chr02	23239551	23240250	WRKY10_2_peak_78	37	10.585	Promoter (<=1kb)	23240156	23240715	560	MD02G1213300	acetyl-CoA carboxylase carboxyl transferase subunit beta;function=acetyl-CoA carboxylase carboxyl transferase subunit beta
Chr02	23239551	23240250	WRKY10_2_peak_79	34	5.58322	Promoter (<=1kb)	23240156	23240715	560	MD02G1213300	acetyl-CoA carboxylase carboxyl transferase subunit beta;function=acetyl-CoA carboxylase carboxyl transferase subunit beta
Chr02	23240780	23241221	WRKY10_2_peak_80	56	11.1305	Promoter (<=1kb)	23240156	23240715	560	MD02G1213300	acetyl-CoA carboxylase carboxyl transferase subunit beta;function=acetyl-CoA carboxylase carboxyl transferase subunit beta
Chr02	23277351	23277635	WRKY10_1_peak_171	30	1.99777	Distal Intergenic	23301128	23312206	11079	MD02G1213500	Hyaluronan / mRNA binding family;function=Hyaluronan / mRNA binding family
Chr02	23886786	23887070	WRKY10_1_peak_172	56	1.99683	Promoter (2-3kb)	23884250	23884372	123	MD02G1215400	ncRNA
Chr02	24920776	24921060	WRKY10_1_peak_173	48	1.99699	Distal Intergenic	24916900	24917139	240	MD02G1217600	NA
Chr02	25909702	25909986	WRKY10_1_peak_174	56	1.99722	Distal Intergenic	25889172	25898060	8889	MD02G1222000	eukaryotic translation initiation factor 4G;function=eukaryotic translation initiation factor 4G
Chr02	26767903	26768187	WRKY10_1_peak_175	56	1.9981	Distal Intergenic	26761985	26765959	3975	MD02G1227000	Fatty acid hydroxylase superfamily;function=Fatty acid hydroxylase superfamily
Chr02	27071475	27071802	WRKY10_2_peak_81	56	8.45384	Downstream (<1kb)	27071891	27076388	4498	MD02G1228600	Transducin/WD40 repeat-like superfamily protein;function=Transducin/WD40 repeat-like superfamily protein
Chr02	27354677	27354961	WRKY10_1_peak_176	56	1.99835	Promoter (<=1kb)	27354515	27358617	4103	MD02G1229600	response regulator 2;function=response regulator 2
Chr02	27684921	27685235	WRKY10_2_peak_82	56	5.61525	Distal Intergenic	27692499	27696981	4483	MD02G1231000	like heterochromatin protein (LHP1);function=like heterochromatin protein (LHP1)
Chr02	28453729	28454003	WRKY10_2_peak_83	17	4.64111	Distal Intergenic	28449964	28452919	2956	MD02G1237300	DNA binding;function=DNA binding
Chr02	28635003	28635287	WRKY10_1_peak_177	56	1.99854	Promoter (2-3kb)	28628841	28632017	3177	MD02G1238400	Protein of unknown function;function=Protein of unknown function
Chr02	28815018	28815302	WRKY10_1_peak_178	17	1.99854	Promoter (<=1kb)	28813696	28814166	471	MD02G1239800	Phototropic-responsive NPH3 family protein;function=Phototropic-responsive NPH3 family protein
Chr02	29713624	29713908	WRKY10_1_peak_179	56	1.99854	Promoter (2-3kb)	29711544	29711835	292	MD02G1246900	ncRNA
Chr02	29898964	29899248	WRKY10_1_peak_180	56	1.99827	Distal Intergenic	29895232	29896752	1521	MD02G1248200	UDP-Glycosyltransferase superfamily protein;function=UDP-Glycosyltransferase superfamily protein
Chr02	30587500	30587911	WRKY10_2_peak_84	17	8.53164	Promoter (2-3kb)	30585393	30587315	1923	MD02G1254300	Protein kinase superfamily protein;function=Protein kinase superfamily protein
Chr02	32114935	32115219	WRKY10_1_peak_181	25	1.99746	Promoter (2-3kb)	32117826	32123868	6043	MD02G1266900	zinc induced facilitator-like 1;function=zinc induced facilitator-like 1
Chr02	32570742	32571026	WRKY10_1_peak_182	63	1.99854	Promoter (<=1kb)	32566873	32571210	4338	MD02G1271000	6;function=6
Chr02	32814340	32814704	WRKY10_2_peak_85	34	10.0559	Promoter (2-3kb)	32809319	32811838	2520	MD02G1273500	Protein kinase superfamily protein;function=Protein kinase superfamily protein
Chr02	32988262	32988546	WRKY10_1_peak_183	48	1.99777	Distal Intergenic	32999159	32999539	381	MD02G1275500	alpha/beta-Hydrolases superfamily protein;function=alpha/beta-Hydrolases superfamily protein
Chr02	33082165	33082449	WRKY10_1_peak_184	116	1.99756	Promoter (<=1kb)	33083283	33084022	740	MD02G1276000	NA
Chr02	33356760	33357044	WRKY10_1_peak_185	17	1.99699	Promoter (2-3kb)	33354199	33362186	7988	MD02G1277700	retinoblastoma-related 1;function=retinoblastoma-related 1
Chr02	33899640	33899924	WRKY10_1_peak_186	56	1.99777	Promoter (<=1kb)	33897629	33899707	2079	MD02G1282900	Dynamin related protein 4C;function=Dynamin related protein 4C
Chr02	33972280	33972564	WRKY10_1_peak_187	56	1.99794	Distal Intergenic	33975984	33985338	9355	MD02G1283300	Thioredoxin z;function=Thioredoxin z
Chr02	35056996	35057280	WRKY10_1_peak_188	17	1.99854	Distal Intergenic	35077794	35078764	971	MD02G1295900	polypeptide 1;function=polypeptide 1
Chr02	35233155	35233439	WRKY10_1_peak_189	56	1.9981	Promoter (1-2kb)	35231362	35235188	3827	MD02G1296900	cation/hydrogen exchanger 15;function=cation/hydrogen exchanger 15
Chr02	35885131	35885415	WRKY10_1_peak_190	56	1.99389	Intron (mRNA:MD02G1305700.1/gene:MD02G1305700	35880483	35889445	8963	MD02G1305700	Tetratricopeptide repeat (TPR)-like superfamily protein;function=Tetratricopeptide repeat (TPR)-like superfamily protein
Chr02	35886084	35886358	WRKY10_2_peak_86	56	4.85035	Intron (mRNA:MD02G1305700.1/gene:MD02G1305700	intron 3 of 3)	35880483	35889445	MD02G1305700	Tetratricopeptide repeat (TPR)-like superfamily protein;function=Tetratricopeptide repeat (TPR)-like superfamily protein
Chr02	36318020	36318304	WRKY10_1_peak_191	48	1.99666	Promoter (<=1kb)	36313388	36317862	4475	MD02G1307800	reduced lateral root formation;function=reduced lateral root formation
Chr02	36391661	36391945	WRKY10_1_peak_192	56	1.99722	Exon (mRNA:MD02G1308700.1/gene:MD02G1308700	36388749	36396076	7328	MD02G1308700	PHD finger family protein;function=PHD finger family protein
Chr02	37143931	37144366	WRKY10_1_peak_193	34	6.06817	Promoter (<=1kb)	37143633	37144591	959	MD02G1317100	ncRNA
Chr02	37143405	37144533	WRKY10_2_peak_87	17	9.25777	Promoter (<=1kb)	37143633	37144591	959	MD02G1317100	ncRNA
Chr02	37143405	37144533	WRKY10_2_peak_88	56	27.8325	Promoter (<=1kb)	37143633	37144591	959	MD02G1317100	ncRNA
Chr03	63230	63514	WRKY10_1_peak_194	17	1.99854	Promoter (1-2kb)	65384	65502	119	MD03G1001000	ncRNA
Chr03	411310	411594	WRKY10_1_peak_195	34	1.99722	Promoter (<=1kb)	410418	417105	6688	MD03G1005200	UDP-Glycosyltransferase superfamily protein;function=UDP-Glycosyltransferase superfamily protein
Chr03	833787	834196	WRKY10_2_peak_89	14	11.6068	Distal Intergenic	825005	830501	5497	MD03G1011100	chromomethylase 3;function=chromomethylase 3
Chr03	1196463	1196747	WRKY10_1_peak_196	56	1.99833	Exon (mRNA:MD03G1015000.1/gene:MD03G1015000	1187374	1204387	17014	MD03G1015000	glucan synthase-like 12;function=glucan synthase-like 12
Chr03	1243910	1244194	WRKY10_1_peak_197	24	1.99854	Promoter (2-3kb)	1240420	1246252	5833	MD03G1015800	NA
Chr03	1869154	1869438	WRKY10_1_peak_198	42	1.99854	Distal Intergenic	1862028	1865316	3289	MD03G1023200	basic helix-loop-helix (bHLH) DNA-binding superfamily protein;function=basic helix-loop-helix (bHLH) DNA-binding superfamily protein
Chr03	1898923	1899207	WRKY10_1_peak_199	38	1.99854	Exon (mRNA:MD03G1023400.1/gene:MD03G1023400	1898099	1904131	6033	MD03G1023400	Putative glycosyl hydrolase of unknown function (DUF1680);function=Putative glycosyl hydrolase of unknown function (DUF1680)
Chr03	2436737	2437011	WRKY10_2_peak_90	42	4.2762	Distal Intergenic	2440288	2444998	4711	MD03G1029900	oligopeptide transporter 5;function=oligopeptide transporter 5
Chr03	2701267	2701551	WRKY10_1_peak_200	197	1.99825	Promoter (<=1kb)	2696824	2701931	5108	MD03G1033800	Protein of unknown function;function=Protein of unknown function
Chr03	3271213	3271497	WRKY10_1_peak_201	17	1.99854	Promoter (<=1kb)	3270532	3272251	1720	MD03G1041100	putative;function=putative
Chr03	3308563	3308847	WRKY10_1_peak_202	34	1.99722	Promoter (1-2kb)	3307535	3312945	5411	MD03G1041800	Sec14p-like phosphatidylinositol transfer family protein;function=Sec14p-like phosphatidylinositol transfer family protein
Chr03	3731509	3731793	WRKY10_1_peak_203	56	1.99833	Promoter (1-2kb)	3731268	3733054	1787	MD03G1046600	Reticulon family protein;function=Reticulon family protein
Chr03	5287351	5287635	WRKY10_1_peak_204	56	1.99854	Promoter (1-2kb)	5285993	5289685	3693	MD03G1066200	Plant protein of unknown function (DUF828);function=Plant protein of unknown function (DUF828)
Chr03	6589629	6589913	WRKY10_1_peak_205	71	1.99777	Distal Intergenic	6581791	6583468	1678	MD03G1081900	UDP-glucosyl transferase 76E2;function=UDP-glucosyl transferase 76E2
Chr03	8143170	8143454	WRKY10_1_peak_206	17	1.99854	Downstream (1-2kb)	8144986	8148409	3424	MD03G1096200	Ankyrin repeat family protein with DHHC zinc finger domain;function=Ankyrin repeat family protein with DHHC zinc finger domain
Chr03	8574055	8574339	WRKY10_1_peak_207	56	1.99854	Distal Intergenic	8578315	8578433	119	MD03G1100300	ncRNA
Chr03	8924651	8924935	WRKY10_1_peak_208	56	1.99714	Promoter (2-3kb)	8920485	8922347	1863	MD03G1103800	ncRNA
Chr03	11163637	11163921	WRKY10_1_peak_209	56	1.99854	Distal Intergenic	11147559	11153926	6368	MD03G1120500	Putative lysine decarboxylase family protein;function=Putative lysine decarboxylase family protein
Chr03	12339262	12339546	WRKY10_1_peak_210	48	1.99854	3' UTR	12335101	12339507	4407	MD03G1127300	Disease resistance protein (TIR-NBS-LRR class) family;function=Disease resistance protein (TIR-NBS-LRR class) family
Chr03	13387284	13387568	WRKY10_1_peak_211	56	1.99854	Promoter (2-3kb)	13390490	13390651	162	MD03G1134000	putative;function=putative
Chr03	13540863	13541147	WRKY10_1_peak_212	56	1.99666	Distal Intergenic	13536285	13538790	2506	MD03G1135200	Ribosomal protein L24e family protein;function=Ribosomal protein L24e family protein
Chr03	13550765	13551049	WRKY10_1_peak_213	67	1.99854	Promoter (<=1kb)	13550987	13551100	114	MD03G1135300	ncRNA
Chr03	13710059	13710343	WRKY10_1_peak_214	34	1.99854	Promoter (1-2kb)	13708794	13709103	310	MD03G1136500	NA
Chr03	14664950	14665234	WRKY10_1_peak_215	56	1.99854	Promoter (1-2kb)	14663051	14664555	1505	MD03G1140400	2-oxoglutarate (2OG) and Fe(II)-dependent oxygenase superfamily protein;function=2-oxoglutarate (2OG) and Fe(II)-dependent oxygenase superfamily protein
Chr03	15048453	15048811	WRKY10_2_peak_91	17	6.13862	Intron (mRNA:MD03G1141800.1/gene:MD03G1141800	15043313	15056383	7572	MD03G1141800	Jojoba acyl CoA reductase-related male sterility protein;function=Jojoba acyl CoA reductase-related male sterility protein
Chr03	15125928	15126212	WRKY10_1_peak_216	56	1.9981	Promoter (2-3kb)	15123887	15125490	1604	MD03G1142200	S-adenosyl-L-methionine-dependent methyltransferases superfamily protein;function=S-adenosyl-L-methionine-dependent methyltransferases superfamily protein
Chr03	15558810	15559094	WRKY10_1_peak_217	56	1.99854	Distal Intergenic	15575123	15577348	2226	MD03G1144400	Glycosyl hydrolase superfamily protein;function=Glycosyl hydrolase superfamily protein
Chr03	16787591	16787875	WRKY10_1_peak_218	56	1.99833	Distal Intergenic	16795804	16796811	1008	MD03G1150400	F-box family protein;function=F-box family protein
Chr03	17251553	17251837	WRKY10_1_peak_219	34	1.99854	Distal Intergenic	17271202	17272053	852	MD03G1152100	ribonuclease H-like superfamily protein;function=ribonuclease H-like superfamily protein
Chr03	17306454	17307047	WRKY10_2_peak_92	56	17.8432	Distal Intergenic	17315393	17315511	119	MD03G1152200	ncRNA
Chr03	17988773	17989057	WRKY10_1_peak_220	56	1.99777	Distal Intergenic	17978933	17980188	1256	MD03G1155300	ncRNA
Chr03	19224075	19224359	WRKY10_1_peak_221	56	1.99854	Distal Intergenic	19218661	19218891	231	MD03G1160400	Ribonuclease E inhibitor RraA/Dimethylmenaquinone methyltransferase;function=Ribonuclease E inhibitor RraA/Dimethylmenaquinone methyltransferase
Chr03	19562235	19562519	WRKY10_1_peak_222	56	1.99854	3' UTR	19563467	19567426	3960	MD03G1161800	Glycosyl hydrolase family protein;function=Glycosyl hydrolase family protein
Chr03	21234555	21234839	WRKY10_1_peak_223	56	1.99854	Distal Intergenic	21238413	21246530	8118	MD03G1164100	TCP-1/cpn60 chaperonin family protein;function=TCP-1/cpn60 chaperonin family protein
Chr03	22286309	22286593	WRKY10_1_peak_224	56	1.99841	Distal Intergenic	22271653	22275678	4026	MD03G1166700	RING/U-box superfamily protein;function=RING/U-box superfamily protein
Chr03	22852936	22853220	WRKY10_1_peak_225	56	1.99854	Distal Intergenic	22814823	22835513	20691	MD03G1168800	chromatin remodeling 5;function=chromatin remodeling 5
Chr03	23095305	23095636	WRKY10_2_peak_93	245	7.83239	Promoter (2-3kb)	23088840	23093052	4213	MD03G1170300	THUMP domain-containing protein;function=THUMP domain-containing protein
Chr03	24042799	24043083	WRKY10_1_peak_226	99	1.99844	Distal Intergenic	24033158	24037349	4192	MD03G1175800	dicarboxylate transporter 1;function=dicarboxylate transporter 1
Chr03	24195088	24195372	WRKY10_1_peak_227	56	1.99854	3' UTR	24188657	24195461	6805	MD03G1176400	tRNA (5-methylaminomethyl-2-thiouridylate)-methyltransferases;function=tRNA (5-methylaminomethyl-2-thiouridylate)-methyltransferases
Chr03	24973558	24973842	WRKY10_1_peak_228	56	1.99854	Distal Intergenic	24978245	24978356	112	MD03G1183200	ncRNA
Chr03	26592440	26592724	WRKY10_1_peak_229	56	1.99854	Promoter (<=1kb)	26589157	26592958	3802	MD03G1193500	Co-chaperone GrpE family protein;function=Co-chaperone GrpE family protein
Chr03	26909374	26909658	WRKY10_1_peak_230	17	1.99833	Promoter (2-3kb)	26909744	26912137	2394	MD03G1196700	Auxin-responsive family protein;function=Auxin-responsive family protein
Chr03	26995022	26995306	WRKY10_1_peak_231	48	1.99854	Distal Intergenic	27003520	27006281	2762	MD03G1197600	WRKY family transcription factor;function=WRKY family transcription factor
Chr03	27389255	27389624	WRKY10_2_peak_94	48	7.72132	Promoter (1-2kb)	27388716	27391396	2681	MD03G1200200	Splicing factor 3B subunit 5/RDS3 complex subunit 10;function=Splicing factor 3B subunit 5/RDS3 complex subunit 10
Chr03	28769360	28769644	WRKY10_1_peak_232	48	1.99854	Distal Intergenic	28762188	28762301	114	MD03G1208500	ncRNA
Chr03	29240193	29240477	WRKY10_1_peak_233	42	1.99854	Distal Intergenic	29256901	29258334	1434	MD03G1213100	NA
Chr03	31134773	31135057	WRKY10_1_peak_234	56	1.99794	Downstream (2-3kb)	31137983	31139962	1980	MD03G1225900	expansin 12;function=expansin 12
Chr03	31366254	31366538	WRKY10_1_peak_235	67	1.99833	Promoter (1-2kb)	31361496	31365079	3584	MD03G1228200	6-N-acetylglucosaminyltransferase family protein;function=6-N-acetylglucosaminyltransferase family protein
Chr03	31746359	31746643	WRKY10_1_peak_236	48	1.99854	Promoter (<=1kb)	31745542	31745736	195	MD03G1232500	ncRNA
Chr03	32263007	32263291	WRKY10_1_peak_237	56	4.39472	Promoter (1-2kb)	32261489	32266313	4825	MD03G1237300	2-dioxygenase;function=2-dioxygenase
Chr03	32265148	32265432	WRKY10_1_peak_238	17	4.35123	Promoter (1-2kb)	32266388	32266470	83	MD03G1237400	ncRNA
Chr03	32262524	32269494	WRKY10_2_peak_95	42	24.6897	Promoter (<=1kb)	32266388	32266470	83	MD03G1237400	ncRNA
Chr03	32262524	32269494	WRKY10_2_peak_96	56	21.6866	Promoter (<=1kb)	32266388	32266470	83	MD03G1237400	ncRNA
Chr03	32262524	32269494	WRKY10_2_peak_97	56	23.8999	Promoter (<=1kb)	32266388	32266470	83	MD03G1237400	ncRNA
Chr03	32262524	32269494	WRKY10_2_peak_98	56	20.7817	Promoter (<=1kb)	32266388	32266470	83	MD03G1237400	ncRNA
Chr03	32262524	32269494	WRKY10_2_peak_99	34	20.8654	Promoter (<=1kb)	32266388	32266470	83	MD03G1237400	ncRNA
Chr03	32262524	32269494	WRKY10_2_peak_100	42	23.8041	Promoter (<=1kb)	32266388	32266470	83	MD03G1237400	ncRNA
Chr03	32262524	32269494	WRKY10_2_peak_101	735	22.076	Promoter (<=1kb)	32266388	32266470	83	MD03G1237400	ncRNA
Chr03	32262524	32269494	WRKY10_2_peak_102	34	26.7034	Promoter (<=1kb)	32266388	32266470	83	MD03G1237400	ncRNA
Chr03	32262524	32269494	WRKY10_2_peak_103	56	23.598	Promoter (<=1kb)	32266388	32266470	83	MD03G1237400	ncRNA
Chr03	32262524	32269494	WRKY10_2_peak_104	207	19.9859	Promoter (<=1kb)	32266388	32266470	83	MD03G1237400	ncRNA
Chr03	32262524	32269494	WRKY10_2_peak_105	56	20.3854	Promoter (<=1kb)	32266388	32266470	83	MD03G1237400	ncRNA
Chr03	32262524	32269494	WRKY10_2_peak_106	34	22.2412	Promoter (<=1kb)	32266388	32266470	83	MD03G1237400	ncRNA
Chr03	32268237	32268577	WRKY10_1_peak_239	17	3.47592	Promoter (1-2kb)	32266499	32272209	5711	MD03G1237500	2-dioxygenase;function=2-dioxygenase
Chr03	32268969	32269372	WRKY10_1_peak_240	17	5.31034	Promoter (2-3kb)	32266499	32272209	5711	MD03G1237500	2-dioxygenase;function=2-dioxygenase
Chr03	33203805	33204089	WRKY10_1_peak_241	56	1.99833	Promoter (2-3kb)	33198667	33200851	2185	MD03G1245000	2-oxoglutarate (2OG) and Fe(II)-dependent oxygenase superfamily protein;function=2-oxoglutarate (2OG) and Fe(II)-dependent oxygenase superfamily protein
Chr03	33846080	33846364	WRKY10_1_peak_242	28	1.99854	Promoter (1-2kb)	33844890	33847964	3075	MD03G1250400	rhamnose biosynthesis 1;function=rhamnose biosynthesis 1
Chr03	33846033	33846471	WRKY10_2_peak_107	56	42.3137	Promoter (1-2kb)	33844890	33847964	3075	MD03G1250400	rhamnose biosynthesis 1;function=rhamnose biosynthesis 1
Chr03	34335377	34335661	WRKY10_1_peak_243	38	1.99854	Promoter (2-3kb)	34327560	34333205	5646	MD03G1255900	Guanylate-binding family protein;function=Guanylate-binding family protein
Chr03	35087050	35087334	WRKY10_1_peak_244	17	1.99854	Distal Intergenic	35076744	35076856	113	MD03G1265700	ncRNA
Chr03	35141550	35141834	WRKY10_1_peak_245	73	1.99825	Exon (mRNA:MD03G1266300.1/gene:MD03G1266300	35139501	35147109	7609	MD03G1266300	basic helix-loop-helix (bHLH) DNA-binding superfamily protein;function=basic helix-loop-helix (bHLH) DNA-binding superfamily protein
Chr03	35206552	35206836	WRKY10_1_peak_246	184	1.99777	Distal Intergenic	35191738	35194805	3068	MD03G1267000	F-box family protein;function=F-box family protein
Chr03	35277917	35278201	WRKY10_1_peak_247	98	1.99854	Distal Intergenic	35271562	35274466	2905	MD03G1267800	SNARE associated Golgi protein family;function=SNARE associated Golgi protein family
Chr03	36460023	36460307	WRKY10_1_peak_248	48	1.99833	Promoter (<=1kb)	36461052	36462161	1110	MD03G1284400	Amino acid dehydrogenase family protein;function=Amino acid dehydrogenase family protein
Chr03	36841855	36842139	WRKY10_1_peak_249	56	1.99854	Promoter (1-2kb)	36838382	36840289	1908	MD03G1291000	Plant invertase/pectin methylesterase inhibitor superfamily;function=Plant invertase/pectin methylesterase inhibitor superfamily
Chr03	37017437	37017721	WRKY10_1_peak_250	56	1.99833	Distal Intergenic	37022039	37022407	369	MD03G1293600	Protein of unknown function;function=Protein of unknown function
Chr03	37312266	37312550	WRKY10_1_peak_251	56	1.99833	Promoter (1-2kb)	37310920	37317055	6136	MD03G1297300	CTP synthase family protein;function=CTP synthase family protein
Chr04	149688	149972	WRKY10_1_peak_252	56	1.99854	Distal Intergenic	142870	146508	3639	MD04G1001100	O-Glycosyl hydrolases family 17 protein;function=O-Glycosyl hydrolases family 17 protein
Chr04	517015	517299	WRKY10_1_peak_253	56	1.99746	Promoter (2-3kb)	514361	520233	5873	MD04G1003600	dehydratase family;function=dehydratase family
Chr04	600224	600508	WRKY10_1_peak_254	42	1.99854	Promoter (1-2kb)	601727	612258	10532	MD04G1004800	GBA2 type family protein;function=GBA2 type family protein
Chr04	643394	643678	WRKY10_1_peak_255	42	1.99722	Promoter (<=1kb)	642087	643473	1387	MD04G1005400	putative type 1 membrane protein;function=putative type 1 membrane protein
Chr04	2213271	2213555	WRKY10_1_peak_256	17	1.99825	Distal Intergenic	2205784	2209451	3668	MD04G1019100	Leucine-rich repeat protein kinase family protein;function=Leucine-rich repeat protein kinase family protein
Chr04	2543765	2544049	WRKY10_1_peak_257	28	1.99851	Promoter (1-2kb)	2545619	2551818	6200	MD04G1021500	Pentatricopeptide repeat (PPR) superfamily protein;function=Pentatricopeptide repeat (PPR) superfamily protein
Chr04	3142526	3142921	WRKY10_2_peak_108	42	9.32257	Promoter (1-2kb)	3144610	3150174	5565	MD04G1027500	Transducin/WD40 repeat-like superfamily protein;function=Transducin/WD40 repeat-like superfamily protein
Chr04	3531751	3532026	WRKY10_2_peak_109	56	4.69584	Distal Intergenic	3515061	3517248	2188	MD04G1031500	Protein of unknown function;function=Protein of unknown function
Chr04	4047052	4047326	WRKY10_2_peak_110	17	4.61328	Promoter (1-2kb)	4045777	4048897	3121	MD04G1036200	NA
Chr04	4107819	4108103	WRKY10_1_peak_258	14	1.99722	3' UTR	4100110	4106848	6739	MD04G1036800	Eukaryotic protein of unknown function (DUF914);function=Eukaryotic protein of unknown function (DUF914)
Chr04	4184422	4184706	WRKY10_1_peak_259	56	1.9984	Promoter (1-2kb)	4178934	4182726	3793	MD04G1037400	Protein of unknown function;function=Protein of unknown function
Chr04	4291086	4291369	WRKY10_2_peak_111	56	4.97745	Distal Intergenic	4298717	4300846	2130	MD04G1039200	NA
Chr04	5267885	5268169	WRKY10_1_peak_260	48	1.99722	Promoter (2-3kb)	5266858	5270713	3856	MD04G1045200	glyoxalase 2-4;function=glyoxalase 2-4
Chr04	5287737	5288015	WRKY10_2_peak_112	34	6.41308	Promoter (<=1kb)	5287742	5287820	79	MD04G1045500	ncRNA
Chr04	5826114	5826398	WRKY10_1_peak_261	56	1.99778	Promoter (1-2kb)	5824579	5825030	452	MD04G1049700	2-oxoglutarate (2OG) and Fe(II)-dependent oxygenase superfamily protein;function=2-oxoglutarate (2OG) and Fe(II)-dependent oxygenase superfamily protein
Chr04	6973426	6973710	WRKY10_1_peak_262	56	1.99851	Downstream (<1kb)	6973948	6976920	2973	MD04G1057000	Protein of unknown function;function=Protein of unknown function
Chr04	8143255	8143539	WRKY10_1_peak_263	165	1.99841	Promoter (1-2kb)	8136590	8141994	5405	MD04G1061600	alpha/beta-Hydrolases superfamily protein;function=alpha/beta-Hydrolases superfamily protein
Chr04	8258268	8258552	WRKY10_1_peak_264	56	1.99833	Promoter (1-2kb)	8260047	8273261	13215	MD04G1062800	G2484-1 protein;function=G2484-1 protein
Chr04	8275427	8275711	WRKY10_1_peak_265	17	1.99854	Distal Intergenic	8260047	8273261	13215	MD04G1062800	G2484-1 protein;function=G2484-1 protein
Chr04	8579833	8580117	WRKY10_1_peak_266	34	1.99762	Distal Intergenic	8566578	8566805	228	MD04G1064100	osmotin 34;function=osmotin 34
Chr04	8791617	8791891	WRKY10_2_peak_113	56	4.19424	Promoter (<=1kb)	8792343	8792426	84	MD04G1065900	ncRNA
Chr04	8967606	8967890	WRKY10_1_peak_267	56	1.99854	Promoter (2-3kb)	8964185	8970098	5914	MD04G1066500	GPI transamidase subunit PIG-U;function=GPI transamidase subunit PIG-U
Chr04	9237623	9237907	WRKY10_1_peak_268	56	1.99777	Distal Intergenic	9225099	9228472	3374	MD04G1068000	NA
Chr04	9569512	9569796	WRKY10_1_peak_269	56	1.99854	3' UTR	9568967	9574286	5320	MD04G1069800	Protein of unknown function (DUF544) ;function=Protein of unknown function (DUF544)
Chr04	11140654	11140959	WRKY10_1_peak_270	56	2.9842	Distal Intergenic	11146402	11152727	6326	MD04G1080700	HSP70-interacting protein 1;function=HSP70-interacting protein 1
Chr04	12453300	12453584	WRKY10_1_peak_271	94	1.99821	Promoter (<=1kb)	12452832	12457438	4607	MD04G1086000	Phosphatidic acid phosphatase (PAP2) family protein;function=Phosphatidic acid phosphatase (PAP2) family protein
Chr04	12506474	12506758	WRKY10_1_peak_272	34	1.99844	Distal Intergenic	12529799	12538245	8447	MD04G1086100	OSBP(oxysterol binding protein)-related protein 2A;function=OSBP(oxysterol binding protein)-related protein 2A
Chr04	12545251	12545535	WRKY10_1_peak_273	156	1.99833	Promoter (2-3kb)	12542134	12543065	932	MD04G1086300	nitrate transporter 1.1;function=nitrate transporter 1.1
Chr04	12771556	12771837	WRKY10_2_peak_114	17	5.53594	Distal Intergenic	12808281	12811511	3231	MD04G1086900	ncRNA
Chr04	15719202	15719486	WRKY10_1_peak_274	34	1.99837	Distal Intergenic	15729349	15732132	2784	MD04G1089500	alpha carbonic anhydrase 4;function=alpha carbonic anhydrase 4
Chr04	16059480	16060774	WRKY10_2_peak_115	56	7.56337	Distal Intergenic	16050913	16051764	852	MD04G1090500	Major facilitator superfamily protein;function=Major facilitator superfamily protein
Chr04	16059480	16060774	WRKY10_2_peak_116	34	8.38059	Distal Intergenic	16050913	16051764	852	MD04G1090500	Major facilitator superfamily protein;function=Major facilitator superfamily protein
Chr04	16059480	16060774	WRKY10_2_peak_117	56	5.59267	Distal Intergenic	16050913	16051764	852	MD04G1090500	Major facilitator superfamily protein;function=Major facilitator superfamily protein
Chr04	16132932	16133461	WRKY10_2_peak_118	56	11.611	Distal Intergenic	16140123	16143429	3307	MD04G1090600	Protein of unknown function (DUF1624);function=Protein of unknown function (DUF1624)
Chr04	16135416	16135980	WRKY10_2_peak_119	56	8.24361	Distal Intergenic	16140123	16143429	3307	MD04G1090600	Protein of unknown function (DUF1624);function=Protein of unknown function (DUF1624)
Chr04	16136328	16136979	WRKY10_2_peak_120	56	8.74238	Distal Intergenic	16140123	16143429	3307	MD04G1090600	Protein of unknown function (DUF1624);function=Protein of unknown function (DUF1624)
Chr04	16137169	16137551	WRKY10_2_peak_121	34	7.29887	Promoter (2-3kb)	16140123	16143429	3307	MD04G1090600	Protein of unknown function (DUF1624);function=Protein of unknown function (DUF1624)
Chr04	16271498	16271782	WRKY10_1_peak_275	56	1.99854	Promoter (2-3kb)	16271641	16274175	2535	MD04G1091200	xyloglucan endotransglucosylase/hydrolase 32;function=xyloglucan endotransglucosylase/hydrolase 32
Chr04	16302612	16302896	WRKY10_1_peak_276	48	1.99777	Promoter (2-3kb)	16300620	16305482	4863	MD04G1091300	NA
Chr04	16380571	16380855	WRKY10_1_peak_277	83	1.99854	Promoter (<=1kb)	16380167	16381022	856	MD04G1091800	Thioredoxin superfamily protein;function=Thioredoxin superfamily protein
Chr04	17242393	17242692	WRKY10_2_peak_122	30	7.21504	Distal Intergenic	17249906	17250017	112	MD04G1094500	ncRNA
Chr04	18011169	18011453	WRKY10_1_peak_278	48	1.99722	Distal Intergenic	18017207	18019435	2229	MD04G1097300	Protein of unknown function;function=Protein of unknown function
Chr04	18334758	18335042	WRKY10_1_peak_279	34	1.99854	Distal Intergenic	18342646	18344689	2044	MD04G1098300	plasma membrane intrinsic protein 2A;function=plasma membrane intrinsic protein 2A
Chr04	18424493	18424777	WRKY10_1_peak_280	48	1.99825	Promoter (<=1kb)	18423823	18424574	752	MD04G1099300	NAD(P)-binding Rossmann-fold superfamily protein;function=NAD(P)-binding Rossmann-fold superfamily protein
Chr04	18752874	18753158	WRKY10_1_peak_281	56	1.99854	Distal Intergenic	18742617	18743628	1012	MD04G1101300	NADP-malic enzyme 3;function=NADP-malic enzyme 3
Chr04	19909378	19909662	WRKY10_1_peak_282	42	1.99841	Distal Intergenic	19889870	19891589	1720	MD04G1113300	adenosine kinase;function=adenosine kinase
Chr04	19992674	19992958	WRKY10_1_peak_283	34	1.99833	Distal Intergenic	19998052	20000091	2040	MD04G1113900	subunit A protein;function=subunit A protein
Chr04	20308893	20309177	WRKY10_1_peak_284	56	1.99854	Promoter (2-3kb)	20306587	20307308	722	MD04G1118000	RING/FYVE/PHD zinc finger superfamily protein;function=RING/FYVE/PHD zinc finger superfamily protein
Chr04	20752416	20752700	WRKY10_1_peak_285	56	4.80498	Promoter (<=1kb)	20750515	20752424	1910	MD04G1121300	ncRNA
Chr04	20752074	20752691	WRKY10_2_peak_123	48	12.8995	Promoter (<=1kb)	20750515	20752424	1910	MD04G1121300	ncRNA
Chr04	20763920	20764204	WRKY10_1_peak_286	27	1.99173	Promoter (<=1kb)	20764910	20764986	77	MD04G1121600	ncRNA
Chr04	20764877	20765195	WRKY10_2_peak_124	56	7.55525	Promoter (<=1kb)	20764910	20764986	77	MD04G1121600	ncRNA
Chr04	20766323	20766710	WRKY10_2_peak_125	17	10.2779	Promoter (<=1kb)	20765534	20765608	75	MD04G1121800	ncRNA
Chr04	20889875	20890159	WRKY10_1_peak_287	56	1.99651	Distal Intergenic	20893255	20896400	3146	MD04G1123300	Major facilitator superfamily protein;function=Major facilitator superfamily protein
Chr04	21556571	21556855	WRKY10_1_peak_288	56	1.9983	Distal Intergenic	21561452	21565413	3962	MD04G1129500	myb-like HTH transcriptional regulator family protein;function=myb-like HTH transcriptional regulator family protein
Chr04	21985351	21985635	WRKY10_1_peak_289	34	1.99854	Promoter (2-3kb)	21983280	21983357	78	MD04G1133200	ncRNA
Chr04	25630124	25630408	WRKY10_1_peak_290	17	1.99777	Promoter (<=1kb)	25628570	25631307	2738	MD04G1165700	NA
Chr04	27050089	27050373	WRKY10_1_peak_291	56	1.99722	Promoter (1-2kb)	27050805	27051413	609	MD04G1179500	Late embryogenesis abundant (LEA) hydroxyproline-rich glycoprotein family;function=Late embryogenesis abundant (LEA) hydroxyproline-rich glycoprotein family
Chr04	27236600	27236884	WRKY10_1_peak_292	30	1.99833	Distal Intergenic	27256030	27259385	3356	MD04G1181500	GRAS family transcription factor;function=GRAS family transcription factor
Chr04	27470406	27470719	WRKY10_2_peak_126	17	7.99524	Promoter (1-2kb)	27471861	27472877	1017	MD04G1183300	Tetratricopeptide repeat (TPR)-like superfamily protein;function=Tetratricopeptide repeat (TPR)-like superfamily protein
Chr04	27480631	27480915	WRKY10_1_peak_293	42	1.99722	Promoter (2-3kb)	27478389	27482576	4188	MD04G1183500	Protein of unknown function (DUF300);function=Protein of unknown function (DUF300)
Chr04	27630884	27631168	WRKY10_1_peak_294	56	1.99762	Promoter (2-3kb)	27626949	27633211	6263	MD04G1185100	phytochrome interacting factor 3;function=phytochrome interacting factor 3
Chr04	27958450	27959058	WRKY10_2_peak_127	17	15.5649	Promoter (<=1kb)	27958431	27959151	721	MD04G1189100	NADH-Ubiquinone/plastoquinone (complex I) protein;function=NADH-Ubiquinone/plastoquinone (complex I) protein
Chr04	28565820	28566104	WRKY10_1_peak_295	48	1.99777	Promoter (<=1kb)	28565498	28565589	92	MD04G1197800	ncRNA
Chr04	29309489	29309773	WRKY10_1_peak_296	34	1.99777	Promoter (<=1kb)	29307693	29310613	2921	MD04G1208000	Signal peptidase subunit;function=Signal peptidase subunit
Chr04	31551284	31551568	WRKY10_1_peak_297	56	1.99666	Promoter (2-3kb)	31554468	31556762	2295	MD04G1236900	Subtilisin-like serine endopeptidase family protein;function=Subtilisin-like serine endopeptidase family protein
Chr04	32038819	32039103	WRKY10_1_peak_298	48	1.99825	Promoter (<=1kb)	32037727	32038789	1063	MD04G1244000	Protein of unknown function;function=Protein of unknown function
Chr04	32242853	32243185	WRKY10_2_peak_128	30	8.61227	Distal Intergenic	32226887	32231474	4588	MD04G1247700	Integrase-type DNA-binding superfamily protein;function=Integrase-type DNA-binding superfamily protein
Chr05	1308702	1308986	WRKY10_1_peak_299	14	1.99722	Promoter (1-2kb)	1309572	1310276	705	MD05G1004300	Protein of unknown function (DUF1264);function=Protein of unknown function (DUF1264)
Chr05	2149687	2149971	WRKY10_1_peak_300	56	1.99805	Promoter (1-2kb)	2148541	2152562	4022	MD05G1010900	C-terminal domain && PF01634:ATP phosphoribosyltransferase|PF08029:HisG
Chr05	2615720	2616004	WRKY10_1_peak_301	48	1.9981	Distal Intergenic	2609914	2610026	113	MD05G1014000	ncRNA
Chr05	2882611	2882904	WRKY10_2_peak_129	17	6.82249	Promoter (1-2kb)	2884314	2886587	2274	MD05G1016300	ncRNA
Chr05	4746359	4746643	WRKY10_1_peak_302	56	1.99667	Distal Intergenic	4753143	4758822	5680	MD05G1028900	NA
Chr05	5766355	5766639	WRKY10_1_peak_303	42	1.99778	Distal Intergenic	5760906	5763155	2250	MD05G1036000	NA
Chr05	6661997	6662281	WRKY10_1_peak_304	17	1.99666	Distal Intergenic	6678472	6681021	2550	MD05G1039500	lectin protein kinase family protein;function=lectin protein kinase family protein
Chr05	7291194	7291478	WRKY10_1_peak_305	56	1.99722	Promoter (<=1kb)	7291475	7292914	1440	MD05G1042800	Ribosomal protein S13/S18 family;function=Ribosomal protein S13/S18 family
Chr05	8471941	8472225	WRKY10_1_peak_306	48	1.99792	Distal Intergenic	8448546	8449903	1358	MD05G1049200	NA
Chr05	8981459	8981743	WRKY10_1_peak_307	28	1.99778	Distal Intergenic	8999398	8999700	303	MD05G1052400	SAUR-like auxin-responsive protein family;function=SAUR-like auxin-responsive protein family
Chr05	9861405	9861689	WRKY10_1_peak_308	56	1.99798	Distal Intergenic	9854931	9855042	112	MD05G1056200	ncRNA
Chr05	10802185	10802469	WRKY10_1_peak_309	208	1.99777	Promoter (2-3kb)	10798906	10800029	1124	MD05G1061400	Protein of unknown function;function=Protein of unknown function
Chr05	11311965	11312249	WRKY10_1_peak_310	1466	3.87369	Distal Intergenic	11285842	11289505	3664	MD05G1064100	F-box family protein;function=F-box family protein
Chr05	11310112	11310401	WRKY10_2_peak_130	34	6.31012	Distal Intergenic	11285842	11289505	3664	MD05G1064100	F-box family protein;function=F-box family protein
Chr05	11310578	11310938	WRKY10_2_peak_131	48	9.26587	Distal Intergenic	11285842	11289505	3664	MD05G1064100	F-box family protein;function=F-box family protein
Chr05	11311909	11312459	WRKY10_2_peak_132	56	8.68527	Distal Intergenic	11285842	11289505	3664	MD05G1064100	F-box family protein;function=F-box family protein
Chr05	11311300	11311586	WRKY10_2_peak_133	48	8.53086	Distal Intergenic	11285842	11289505	3664	MD05G1064100	F-box family protein;function=F-box family protein
Chr05	11693245	11693529	WRKY10_1_peak_311	56	1.99825	Distal Intergenic	11589855	11593878	4024	MD05G1065100	cryptochrome-interacting basic-helix-loop-helix 1;function=cryptochrome-interacting basic-helix-loop-helix 1
Chr05	11958022	11958306	WRKY10_1_peak_312	34	1.99611	Distal Intergenic	11977829	11979340	1512	MD05G1065300	3-ketoacyl-CoA synthase 4;function=3-ketoacyl-CoA synthase 4
Chr05	13002085	13002369	WRKY10_1_peak_313	17	1.99167	Distal Intergenic	13022635	13025546	2912	MD05G1068100	unknown seed protein like 1;function=unknown seed protein like 1
Chr05	13088203	13088487	WRKY10_1_peak_314	56	1.99797	Intron (mRNA:MD05G1068500.1/gene:MD05G1068500	13086911	13091811	4901	MD05G1068500	NA
Chr05	13250681	13250965	WRKY10_1_peak_315	48	1.99666	Downstream (2-3kb)	13253518	13256092	2575	MD05G1068700	polyol/monosaccharide transporter 1;function=polyol/monosaccharide transporter 1
Chr05	13523435	13523719	WRKY10_1_peak_316	14	1.99814	Distal Intergenic	13499591	13501631	2041	MD05G1069800	NA
Chr05	14550524	14550808	WRKY10_1_peak_317	39	1.99666	Distal Intergenic	14529803	14535437	5635	MD05G1070800	long-chain acyl-CoA synthetase 2;function=long-chain acyl-CoA synthetase 2
Chr05	15120993	15121277	WRKY10_1_peak_318	56	1.99555	Promoter (<=1kb)	15116533	15121769	5237	MD05G1071700	RING/U-box superfamily protein;function=RING/U-box superfamily protein
Chr05	15134386	15134670	WRKY10_1_peak_319	14	1.99768	Distal Intergenic	15144765	15145550	786	MD05G1071800	RING/U-box superfamily protein;function=RING/U-box superfamily protein
Chr05	15689271	15689545	WRKY10_2_peak_134	30	5.53594	Distal Intergenic	15679656	15681450	1795	MD05G1074500	ncRNA
Chr05	15870190	15870474	WRKY10_1_peak_320	56	1.99714	Distal Intergenic	15866923	15870032	3110	MD05G1074600	Homeodomain-like superfamily protein;function=Homeodomain-like superfamily protein
Chr05	16020297	16020576	WRKY10_2_peak_135	17	4.77192	Distal Intergenic	16012977	16017802	4826	MD05G1075200	peptidyl-prolyl cis-trans isomerase / cyclophilin-40 (CYP40) / rotamase;function=peptidyl-prolyl cis-trans isomerase / cyclophilin-40 (CYP40) / rotamase
Chr05	16164297	16164581	WRKY10_1_peak_321	17	1.99666	Distal Intergenic	16187089	16192626	5538	MD05G1075500	C2H2 and C2HC zinc fingers superfamily protein;function=C2H2 and C2HC zinc fingers superfamily protein
Chr05	16489052	16489336	WRKY10_1_peak_322	56	1.99666	Promoter (<=1kb)	16487612	16488118	507	MD05G1077100	nucleobase-ascorbate transporter 12;function=nucleobase-ascorbate transporter 12
Chr05	17298185	17298616	WRKY10_2_peak_136	17	7.53912	Distal Intergenic	17304299	17309420	5122	MD05G1082900	PLC-like phosphodiesterases superfamily protein;function=PLC-like phosphodiesterases superfamily protein
Chr05	17883484	17883768	WRKY10_1_peak_323	17	1.99746	Distal Intergenic	17897462	17898958	1497	MD05G1085400	UDP-glucosyl transferase 73B5;function=UDP-glucosyl transferase 73B5
Chr05	18043908	18044338	WRKY10_2_peak_137	48	8.0753	Distal Intergenic	18064698	18066163	1466	MD05G1085800	UDP-glucosyl transferase 73B3;function=UDP-glucosyl transferase 73B3
Chr05	18513229	18513513	WRKY10_1_peak_324	56	1.99666	Distal Intergenic	18527313	18530166	2854	MD05G1086900	Granulin repeat cysteine protease family protein;function=Granulin repeat cysteine protease family protein
Chr05	18803030	18803314	WRKY10_1_peak_325	56	1.99816	Distal Intergenic	18792915	18794162	1248	MD05G1087700	Leucine-rich repeat (LRR) family protein;function=Leucine-rich repeat (LRR) family protein
Chr05	18927450	18927801	WRKY10_2_peak_138	17	9.4586	Distal Intergenic	18931328	18933494	2167	MD05G1088600	translocon at inner membrane of chloroplasts 21;function=translocon at inner membrane of chloroplasts 21
Chr05	19183315	19183599	WRKY10_1_peak_326	17	1.99778	Distal Intergenic	19155550	19155666	117	MD05G1090700	ncRNA
Chr05	19249701	19249985	WRKY10_1_peak_327	14	1.99843	Promoter (1-2kb)	19250795	19251490	696	MD05G1090800	Plant basic secretory protein (BSP) family protein;function=Plant basic secretory protein (BSP) family protein
Chr05	19614945	19615229	WRKY10_1_peak_328	56	1.99776	Distal Intergenic	19618797	19621192	2396	MD05G1092300	Auxin-responsive GH3 family protein;function=Auxin-responsive GH3 family protein
Chr05	19780161	19780445	WRKY10_1_peak_329	34	1.99746	Promoter (2-3kb)	19776658	19777798	1141	MD05G1093100	ncRNA
Chr05	19850332	19850616	WRKY10_1_peak_330	132	1.99611	Distal Intergenic	19839014	19841142	2129	MD05G1093600	Thioredoxin superfamily protein;function=Thioredoxin superfamily protein
Chr05	20783899	20784183	WRKY10_1_peak_331	56	1.99817	Promoter (2-3kb)	20786522	20790776	4255	MD05G1100200	Leucine-rich repeat transmembrane protein kinase;function=Leucine-rich repeat transmembrane protein kinase
Chr05	21920516	21920809	WRKY10_2_peak_139	48	7.75766	Promoter (2-3kb)	21914306	21917664	3359	MD05G1105800	beta glucosidase 17;function=beta glucosidase 17
Chr05	22554576	22554860	WRKY10_1_peak_332	14	1.99666	Distal Intergenic	22548114	22548695	582	MD05G1109700	basic pathogenesis-related protein 1;function=basic pathogenesis-related protein 1
Chr05	22753230	22753514	WRKY10_1_peak_333	56	1.99854	Promoter (2-3kb)	22749010	22750980	1971	MD05G1110600	TRICHOME BIREFRINGENCE-LIKE 13;function=TRICHOME BIREFRINGENCE-LIKE 13
Chr05	23025106	23025390	WRKY10_1_peak_334	56	1.99777	Distal Intergenic	23066012	23069192	3181	MD05G1112200	FAD/NAD(P)-binding oxidoreductase family protein;function=FAD/NAD(P)-binding oxidoreductase family protein
Chr05	23726794	23727072	WRKY10_2_peak_140	56	5.37971	Promoter (2-3kb)	23729334	23729584	251	MD05G1116300	ncRNA
Chr05	23795540	23796190	WRKY10_2_peak_141	48	4.57352	Promoter (2-3kb)	23798802	23801375	2574	MD05G1116800	glycine-rich protein;function=glycine-rich protein
Chr05	23890242	23890526	WRKY10_1_peak_335	34	1.99722	Promoter (<=1kb)	23889306	23891402	2097	MD05G1117900	Pentatricopeptide repeat (PPR-like) superfamily protein;function=Pentatricopeptide repeat (PPR-like) superfamily protein
Chr05	24331930	24332214	WRKY10_1_peak_336	56	1.99699	Distal Intergenic	24321218	24325845	4628	MD05G1120800	ascorbate peroxidase 3;function=ascorbate peroxidase 3
Chr05	24392793	24393219	WRKY10_2_peak_142	17	14.0286	Promoter (2-3kb)	24390120	24391644	1525	MD05G1121200	ubiquitin-conjugating enzyme 10;function=ubiquitin-conjugating enzyme 10
Chr05	25135928	25136213	WRKY10_2_peak_143	56	6.66038	Promoter (<=1kb)	25135888	25136238	351	MD05G1127800	PsaA/PsaB protein;function=PsaA/PsaB protein
Chr05	25189697	25189981	WRKY10_1_peak_337	56	1.99699	Promoter (<=1kb)	25188408	25189937	1530	MD05G1128000	O-methyltransferase family protein;function=O-methyltransferase family protein
Chr05	25242421	25242705	WRKY10_1_peak_338	34	1.995	Promoter (1-2kb)	25241027	25243920	2894	MD05G1128500	Protein of unknown function;function=Protein of unknown function
Chr05	25611744	25612028	WRKY10_1_peak_339	17	1.99762	Distal Intergenic	25618651	25619129	479	MD05G1130900	NA
Chr05	25644759	25645083	WRKY10_2_peak_144	56	10.5795	Distal Intergenic	25633858	25633974	117	MD05G1131300	ncRNA
Chr05	26167711	26168197	WRKY10_2_peak_145	17	14.9068	Promoter (<=1kb)	26167968	26168255	288	MD05G1133100	Ycf1 protein;function=Ycf1 protein
Chr05	27081393	27081677	WRKY10_1_peak_340	34	1.99854	Promoter (<=1kb)	27081299	27082059	761	MD05G1140200	Disease resistance protein (TIR-NBS class);function=Disease resistance protein (TIR-NBS class)
Chr05	28245140	28245424	WRKY10_1_peak_341	56	1.99854	Promoter (2-3kb)	28240584	28242349	1766	MD05G1151500	embryo defective 1745;function=embryo defective 1745
Chr05	28316678	28316962	WRKY10_1_peak_342	14	1.99854	Distal Intergenic	28328489	28328600	112	MD05G1152400	ncRNA
Chr05	29284063	29284347	WRKY10_1_peak_343	56	1.99854	Promoter (<=1kb)	29283233	29285545	2313	MD05G1163800	RAB GTPase homolog A5B;function=RAB GTPase homolog A5B
Chr05	29455888	29456172	WRKY10_1_peak_344	134	1.99854	Distal Intergenic	29439701	29440309	609	MD05G1165700	F-box and associated interaction domains-containing protein;function=F-box and associated interaction domains-containing protein
Chr05	29564275	29564575	WRKY10_2_peak_146	34	7.1136	Downstream (<1kb)	29564846	29568381	3536	MD05G1166200	rotamase FKBP 1;function=rotamase FKBP 1
Chr05	30423228	30423512	WRKY10_1_peak_345	28	1.99854	Promoter (<=1kb)	30422394	30423204	811	MD05G1177100	NA
Chr05	30525714	30526343	WRKY10_2_peak_147	56	5.45995	Promoter (<=1kb)	30525088	30528051	2964	MD05G1178700	Small nuclear ribonucleoprotein family protein;function=Small nuclear ribonucleoprotein family protein
Chr05	31376308	31376592	WRKY10_1_peak_346	56	1.99794	Promoter (<=1kb)	31377060	31380149	3090	MD05G1185200	C2 calcium/lipid-binding plant phosphoribosyltransferase family protein;function=C2 calcium/lipid-binding plant phosphoribosyltransferase family protein
Chr05	31881812	31882096	WRKY10_1_peak_347	39	1.99555	Promoter (2-3kb)	31880754	31884747	3994	MD05G1190000	Leucine-rich repeat receptor-like protein kinase family protein;function=Leucine-rich repeat receptor-like protein kinase family protein
Chr05	32727131	32727415	WRKY10_1_peak_348	17	1.99854	Exon (mRNA:MD05G1199600.1/gene:MD05G1199600	32724906	32731239	6334	MD05G1199600	autophagy 9 (APG9);function=autophagy 9 (APG9)
Chr05	32799940	32800224	WRKY10_1_peak_349	34	1.99854	Distal Intergenic	32786773	32787799	1027	MD05G1200700	lateral organ boundaries-domain 29;function=lateral organ boundaries-domain 29
Chr05	34350118	34350402	WRKY10_1_peak_350	14	1.99854	Distal Intergenic	34353548	34355894	2347	MD05G1212300	Ankyrin repeat family protein;function=Ankyrin repeat family protein
Chr05	34677465	34677749	WRKY10_1_peak_351	14	1.99854	Promoter (<=1kb)	34677254	34678513	1260	MD05G1215900	Protein of unknown function;function=Protein of unknown function
Chr05	35524302	35524586	WRKY10_1_peak_352	56	1.99854	Promoter (<=1kb)	35517989	35524318	6330	MD05G1222600	N-terminal domain
Chr05	35770575	35770859	WRKY10_1_peak_353	30	1.99854	Distal Intergenic	35754648	35764324	9677	MD05G1225000
Chr05	36722095	36722379	WRKY10_1_peak_354	56	1.99854	Promoter (2-3kb)	36721573	36724678	3106	MD05G1235200	C-terminal putative domain
Chr05	36825195	36825479	WRKY10_1_peak_355	17	1.99852	3' UTR	36834852	36837714	2863	MD05G1237200	disease resistance family protein / LRR family protein;function=disease resistance family protein / LRR family protein
Chr05	38130236	38130520	WRKY10_1_peak_356	17	1.99802	Promoter (2-3kb)	38122996	38127845	4850	MD05G1249700	K+ uptake permease 10;function=K+ uptake permease 10
Chr05	38136674	38136958	WRKY10_1_peak_357	56	1.99778	Promoter (<=1kb)	38130103	38136917	6815	MD05G1249800	K+ uptake permease 11;function=K+ uptake permease 11
Chr05	38282279	38282563	WRKY10_1_peak_358	56	1.99778	Promoter (1-2kb)	38270490	38281150	10661	MD05G1250500	transcription activators;function=transcription activators
Chr05	38379985	38380421	WRKY10_2_peak_148	17	17.8701	Promoter (2-3kb)	38381027	38383104	2078	MD05G1252200	ncRNA
Chr05	38500742	38501047	WRKY10_2_peak_149	34	5.77797	Distal Intergenic	38492465	38494942	2478	MD05G1254500	insert domain|PF01137:RNA 3'-terminal phosphate cyclase
Chr05	38551332	38551616	WRKY10_1_peak_359	48	1.9974	Promoter (1-2kb)	38549934	38552583	2650	MD05G1255000	vesicle-associated membrane protein 726;function=vesicle-associated membrane protein 726
Chr05	38573753	38574037	WRKY10_1_peak_360	92	1.99777	Distal Intergenic	38566134	38567695	1562	MD05G1255200	Transducin/WD40 repeat-like superfamily protein;function=Transducin/WD40 repeat-like superfamily protein
Chr05	39362830	39363114	WRKY10_1_peak_361	577	1.99821	Promoter (2-3kb)	39366038	39376168	10131	MD05G1257400	Root hair defective 3 GTP-binding protein (RHD3);function=Root hair defective 3 GTP-binding protein (RHD3)
Chr05	39508022	39508306	WRKY10_1_peak_362	56	1.99794	Promoter (<=1kb)	39498499	39507081	8583	MD05G1259300	Vacuolar sorting protein 39;function=Vacuolar sorting protein 39
Chr05	39530747	39531031	WRKY10_1_peak_363	14	1.99635	Promoter (1-2kb)	39526975	39532967	5993	MD05G1259800	NA
Chr05	39690184	39690468	WRKY10_1_peak_364	56	1.99813	Distal Intergenic	39680748	39683181	2434	MD05G1261500	PATATIN-like protein 6;function=PATATIN-like protein 6
Chr05	39982070	39982373	WRKY10_2_peak_150	56	6.76435	Distal Intergenic	39978908	39979825	918	MD05G1264700	Protein of unknown function (DUF640);function=Protein of unknown function (DUF640)
Chr05	40129237	40129521	WRKY10_1_peak_365	56	1.99762	Distal Intergenic	40136623	40137501	879	MD05G1266400	FAD-binding Berberine family protein;function=FAD-binding Berberine family protein
Chr05	40416111	40416395	WRKY10_1_peak_366	28	1.99825	Promoter (<=1kb)	40416059	40416892	834	MD05G1268700	FAD-binding Berberine family protein;function=FAD-binding Berberine family protein
Chr05	40800604	40800888	WRKY10_1_peak_367	17	1.99838	Promoter (<=1kb)	40799931	40800713	783	MD05G1272900	Protein of unknown function;function=Protein of unknown function
Chr05	40992909	40993193	WRKY10_1_peak_368	56	1.99611	Intron (mRNA:MD05G1275500.1/gene:MD05G1275500	40978430	40997607	19178	MD05G1275500	multidrug resistance-associated protein 2;function=multidrug resistance-associated protein 2
Chr05	41022822	41023106	WRKY10_1_peak_369	48	1.99666	Promoter (<=1kb)	41022714	41023244	531	MD05G1275800	Subtilase family protein;function=Subtilase family protein
Chr05	41176933	41177240	WRKY10_2_peak_151	48	9.22657	Distal Intergenic	41183700	41185068	1369	MD05G1277000	RNI-like superfamily protein;function=RNI-like superfamily protein
Chr05	41252135	41252419	WRKY10_1_peak_370	56	1.99666	Promoter (1-2kb)	41254017	41254232	216	MD05G1277900	alpha/beta-Hydrolases superfamily protein;function=alpha/beta-Hydrolases superfamily protein
Chr05	41863981	41864265	WRKY10_1_peak_371	34	1.99805	Promoter (1-2kb)	41862873	41867383	4511	MD05G1284700	RNA-binding protein;function=RNA-binding protein
Chr05	42003938	42004222	WRKY10_1_peak_372	48	1.99777	Distal Intergenic	42009191	42009998	808	MD05G1287600	Cysteine proteinases superfamily protein;function=Cysteine proteinases superfamily protein
Chr05	42039446	42039730	WRKY10_1_peak_373	56	1.99757	Promoter (1-2kb)	42038021	42040287	2267	MD05G1287800	ncRNA
Chr05	42044528	42044812	WRKY10_1_peak_374	121	1.99762	Distal Intergenic	42038021	42040287	2267	MD05G1287800	ncRNA
Chr05	42281917	42282201	WRKY10_1_peak_375	56	1.99778	Promoter (1-2kb)	42280857	42282721	1865	MD05G1291200	Carbohydrate-binding X8 domain superfamily protein;function=Carbohydrate-binding X8 domain superfamily protein
Chr05	43044348	43044632	WRKY10_1_peak_376	34	1.99651	Distal Intergenic	43050317	43050459	143	MD05G1295900	ncRNA
Chr05	43253722	43254006	WRKY10_1_peak_377	17	1.99797	Promoter (2-3kb)	43251050	43251763	714	MD05G1299100	transcription factor-related;function=transcription factor-related
Chr05	44381573	44381976	WRKY10_2_peak_152	34	41.4998	Promoter (2-3kb)	44379157	44385998	6842	MD05G1313100	DNA-directed RNA polymerase family protein;function=DNA-directed RNA polymerase family protein
Chr05	44827590	44828233	WRKY10_2_peak_153	30	16.2123	Promoter (2-3kb)	44821646	44825522	3877	MD05G1320900	Protein of unknown function;function=Protein of unknown function
Chr05	44845876	44846160	WRKY10_1_peak_378	34	1.99223	Distal Intergenic	44850341	44852758	2418	MD05G1321200	NA
Chr05	45100564	45100848	WRKY10_1_peak_379	56	1.99722	Promoter (<=1kb)	45101219	45102538	1320	MD05G1324200	F-box associated ubiquitination effector family protein;function=F-box associated ubiquitination effector family protein
Chr05	46818097	46818381	WRKY10_1_peak_380	56	1.9977	Distal Intergenic	46813387	46813878	492	MD05G1351000	M and V) family protein;function=M and V) family protein
Chr05	47469196	47469480	WRKY10_1_peak_381	14	1.99824	Promoter (1-2kb)	47467924	47470767	2844	MD05G1359900	inositol transporter 4;function=inositol transporter 4
Chr05	47668273	47668557	WRKY10_1_peak_382	56	1.99722	Promoter (<=1kb)	47668085	47672367	4283	MD05G1360700	oligopeptide transporter;function=oligopeptide transporter
Chr05	47711036	47711320	WRKY10_1_peak_383	56	1.99722	Exon (mRNA:MD05G1361800.1/gene:MD05G1361800	47716589	47719654	3066	MD05G1361900	Calcium-dependent lipid-binding (CaLB domain) family protein;function=Calcium-dependent lipid-binding (CaLB domain) family protein
Chr06	134199	137416	WRKY10_2_peak_154	56	7.78651	Distal Intergenic	157782	159580	1799	MD06G1001100	ethylene response sensor 1;function=ethylene response sensor 1
Chr06	134199	137416	WRKY10_2_peak_155	56	11.8371	Distal Intergenic	157782	159580	1799	MD06G1001100	ethylene response sensor 1;function=ethylene response sensor 1
Chr06	134199	137416	WRKY10_2_peak_156	92	8.10266	Distal Intergenic	157782	159580	1799	MD06G1001100	ethylene response sensor 1;function=ethylene response sensor 1
Chr06	217561	217845	WRKY10_1_peak_384	247	1.99555	Promoter (<=1kb)	212350	217034	4685	MD06G1001700	Chlorophyll A-B binding family protein;function=Chlorophyll A-B binding family protein
Chr06	595477	595761	WRKY10_1_peak_385	48	1.99754	Downstream (2-3kb)	598210	598782	573	MD06G1005400	RING/U-box superfamily protein;function=RING/U-box superfamily protein
Chr06	1046177	1046461	WRKY10_1_peak_386	56	1.99778	Distal Intergenic	1050052	1052738	2687	MD06G1009200	Plant regulator RWP-RK family protein;function=Plant regulator RWP-RK family protein
Chr06	1300311	1300595	WRKY10_1_peak_387	30	1.99666	Distal Intergenic	1314301	1317373	3073	MD06G1010900	polypeptide 3;function=polypeptide 3
Chr06	1638760	1639044	WRKY10_1_peak_388	56	1.99722	Intron (mRNA:MD06G1012900.1/gene:MD06G1012900	1642935	1651318	8384	MD06G1013000	RING/U-box superfamily protein;function=RING/U-box superfamily protein
Chr06	1891266	1891550	WRKY10_1_peak_389	48	1.99722	Promoter (<=1kb)	1889883	1892152	2270	MD06G1014900	conserved peptide upstream open reading frame 25;function=conserved peptide upstream open reading frame 25
Chr06	1917576	1917860	WRKY10_1_peak_390	34	1.998	Distal Intergenic	1922680	1923164	485	MD06G1015100	NA
Chr06	1950800	1951084	WRKY10_1_peak_391	56	1.9981	Intron (mRNA:MD06G1015400.1/gene:MD06G1015400	1948607	1955229	6623	MD06G1015400	RINT-1 / TIP-1 family;function=RINT-1 / TIP-1 family
Chr06	1980377	1980661	WRKY10_1_peak_392	56	1.99722	Distal Intergenic	1985925	1987557	1633	MD06G1015800	ncRNA
Chr06	2074103	2074387	WRKY10_1_peak_393	30	1.99784	Promoter (<=1kb)	2072829	2073961	1133	MD06G1016800	Amino acid permease family protein;function=Amino acid permease family protein
Chr06	2459334	2459627	WRKY10_2_peak_157	56	4.93723	Distal Intergenic	2431101	2433363	2263	MD06G1020400	HXXXD-type acyl-transferase family protein;function=HXXXD-type acyl-transferase family protein
Chr06	2761266	2761550	WRKY10_1_peak_394	56	1.99167	Intron (mRNA:MD06G1022200.1/gene:MD06G1022200	2759277	2765839	6563	MD06G1022200	Tetratricopeptide repeat (TPR)-like superfamily protein;function=Tetratricopeptide repeat (TPR)-like superfamily protein
Chr06	2761280	2761558	WRKY10_2_peak_158	34	7.46244	Intron (mRNA:MD06G1022200.1/gene:MD06G1022200	2759277	2765839	6563	MD06G1022200	Tetratricopeptide repeat (TPR)-like superfamily protein;function=Tetratricopeptide repeat (TPR)-like superfamily protein
Chr06	3096539	3096823	WRKY10_1_peak_395	34	1.99819	Distal Intergenic	3090194	3093021	2828	MD06G1025700	Plastid-lipid associated protein PAP / fibrillin family protein;function=Plastid-lipid associated protein PAP / fibrillin family protein
Chr06	4085565	4085849	WRKY10_1_peak_396	123	1.99722	Promoter (2-3kb)	4082626	4083095	470	MD06G1033500	NA
Chr06	4295480	4295764	WRKY10_1_peak_397	56	1.99666	Promoter (2-3kb)	4292903	4293017	115	MD06G1034400	ncRNA
Chr06	4569051	4569335	WRKY10_1_peak_398	14	1.99777	Distal Intergenic	4577266	4577382	117	MD06G1035400	ncRNA
Chr06	4834188	4834472	WRKY10_1_peak_399	34	1.99746	Promoter (<=1kb)	4834417	4841276	6860	MD06G1037700	Transducin/WD40 repeat-like superfamily protein;function=Transducin/WD40 repeat-like superfamily protein
Chr06	6059753	6060037	WRKY10_1_peak_400	17	1.99722	Distal Intergenic	6024478	6024550	73	MD06G1044500	ncRNA
Chr06	7150464	7150748	WRKY10_1_peak_401	17	1.99666	Distal Intergenic	7155825	7155943	119	MD06G1051600	ncRNA
Chr06	7210503	7211075	WRKY10_2_peak_159	34	17.0197	Distal Intergenic	7171888	7172901	1014	MD06G1051800	ethylene responsive element binding factor 1;function=ethylene responsive element binding factor 1
Chr06	7867568	7867852	WRKY10_1_peak_402	56	1.99844	Distal Intergenic	7848746	7849507	762	MD06G1053600	ERF family protein 38;function=ERF family protein 38
Chr06	9257114	9257398	WRKY10_1_peak_403	48	1.99854	Distal Intergenic	9265149	9265262	114	MD06G1059500	ncRNA
Chr06	9278684	9278968	WRKY10_1_peak_404	34	1.99722	Distal Intergenic	9271696	9273177	1482	MD06G1060000	Eukaryotic aspartyl protease family protein;function=Eukaryotic aspartyl protease family protein
Chr06	9999410	9999694	WRKY10_1_peak_405	56	1.99762	Promoter (1-2kb)	9991363	9998119	6757	MD06G1061300	YbaK/aminoacyl-tRNA synthetase-associated domain;function=YbaK/aminoacyl-tRNA synthetase-associated domain
Chr06	10075564	10075848	WRKY10_1_peak_406	48	1.99805	Distal Intergenic	10089857	10089978	122	MD06G1061900	ncRNA
Chr06	10618046	10618330	WRKY10_1_peak_407	48	1.9983	Distal Intergenic	10614976	10615857	882	MD06G1062500	Protein of unknown function;function=Protein of unknown function
Chr06	10758632	10758940	WRKY10_2_peak_160	48	6.83975	Distal Intergenic	10770799	10772691	1893	MD06G1062800	WRKY DNA-binding protein 21;function=WRKY DNA-binding protein 21
Chr06	13285878	13286162	WRKY10_1_peak_408	48	1.99854	Distal Intergenic	13267050	13267156	107	MD06G1064600	ncRNA
Chr06	13916570	13916854	WRKY10_1_peak_409	30	1.9981	Distal Intergenic	13905919	13908509	2591	MD06G1065500	Pentapeptide repeat-containing protein;function=Pentapeptide repeat-containing protein
Chr06	14028234	14028580	WRKY10_2_peak_161	14	9.66098	Promoter (<=1kb)	14028192	14028571	380	MD06G1065900	photosystem II reaction center protein J;function=photosystem II reaction center protein J
Chr06	18840546	18842061	WRKY10_1_peak_410	134	2.99863	Promoter (<=1kb)	18833061	18840790	7730	MD06G1075800	Malus x domestica flavonoid 3',5'-hydroxylase 1-like (LOC103428208), transcript variant X1, Mrna
Chr06	18904682	18905063	WRKY10_2_peak_162	34	11.9235	Distal Intergenic	18919801	18919908	108	MD06G1076500	ncRNA
Chr06	19593969	19594253	WRKY10_1_peak_411	56	1.9955	Promoter (2-3kb)	19591085	19591803	719	MD06G1080000	Copper transport protein family;function=Copper transport protein family
Chr06	19596853	19597137	WRKY10_1_peak_412	34	1.99167	Distal Intergenic	19591085	19591803	719	MD06G1080000	Copper transport protein family;function=Copper transport protein family
Chr06	20212531	20212815	WRKY10_1_peak_413	17	1.99854	Distal Intergenic	20183516	20185381	1866	MD06G1082300	glutamate-cysteine ligase;function=glutamate-cysteine ligase
Chr06	20908530	20908814	WRKY10_1_peak_414	56	1.99854	Promoter (1-2kb)	20907014	20912761	5748	MD06G1085300	SIGNAL PEPTIDE PEPTIDASE-LIKE 2;function=SIGNAL PEPTIDE PEPTIDASE-LIKE 2
Chr06	21219613	21219897	WRKY10_1_peak_415	17	1.99854	Distal Intergenic	21212809	21213553	745	MD06G1086000	NA
Chr06	21270249	21270533	WRKY10_1_peak_416	56	1.99854	Distal Intergenic	21296797	21298215	1419	MD06G1086200	BTB/POZ domain with WD40/YVTN repeat-like protein;function=BTB/POZ domain with WD40/YVTN repeat-like protein
Chr06	21506504	21506788	WRKY10_1_peak_417	56	1.99167	Distal Intergenic	21514287	21516305	2019	MD06G1088000	CCT motif family protein;function=CCT motif family protein
Chr06	22228382	22228666	WRKY10_1_peak_418	34	1.9973	Promoter (2-3kb)	22215122	22225913	10792	MD06G1092600	ncRNA
Chr06	22228374	22228660	WRKY10_2_peak_163	48	7.88625	Promoter (2-3kb)	22215122	22225913	10792	MD06G1092600	ncRNA
Chr06	22453675	22453959	WRKY10_1_peak_419	56	1.99333	Distal Intergenic	22446545	22446651	107	MD06G1093500	ncRNA
Chr06	22582425	22582709	WRKY10_1_peak_420	30	1.99324	Distal Intergenic	22562636	22571271	8636	MD06G1094200	Late embryogenesis abundant (LEA) hydroxyproline-rich glycoprotein family;function=Late embryogenesis abundant (LEA) hydroxyproline-rich glycoprotein family
Chr06	22609277	22609561	WRKY10_1_peak_421	56	1.99262	Promoter (<=1kb)	22609906	22610553	648	MD06G1094400	Late embryogenesis abundant (LEA) hydroxyproline-rich glycoprotein family;function=Late embryogenesis abundant (LEA) hydroxyproline-rich glycoprotein family
Chr06	23185811	23186095	WRKY10_1_peak_422	17	1.99833	Promoter (2-3kb)	23184508	23188327	3820	MD06G1096700	cation/H+ exchanger 18;function=cation/H+ exchanger 18
Chr06	23427621	23427905	WRKY10_1_peak_423	56	1.99854	Distal Intergenic	23408350	23408705	356	MD06G1098300	ncRNA
Chr06	23606628	23606912	WRKY10_1_peak_424	56	1.99762	Distal Intergenic	23616716	23621087	4372	MD06G1099700	Galactosyltransferase family protein;function=Galactosyltransferase family protein
Chr06	23805270	23805554	WRKY10_1_peak_425	34	1.99854	Promoter (1-2kb)	23804147	23807391	3245	MD06G1101500	NA
Chr06	24014689	24014973	WRKY10_1_peak_426	42	1.99162	Distal Intergenic	24022662	24023312	651	MD06G1103200	Protein of unknown function;function=Protein of unknown function
Chr06	24385825	24386109	WRKY10_1_peak_427	56	1.99854	Promoter (1-2kb)	24387672	24387786	115	MD06G1105000	ncRNA
Chr06	24946704	24946988	WRKY10_1_peak_428	17	1.99854	Distal Intergenic	24952108	24953486	1379	MD06G1110200	ncRNA
Chr06	25471079	25471363	WRKY10_1_peak_429	56	1.99833	Distal Intergenic	25477458	25481138	3681	MD06G1115800	Leucine-rich receptor-like protein kinase family protein;function=Leucine-rich receptor-like protein kinase family protein
Chr06	26840686	26840970	WRKY10_1_peak_430	48	1.995	Distal Intergenic	26844044	26846433	2390	MD06G1126400	Protein of unknown function;function=Protein of unknown function
Chr06	27399349	27399633	WRKY10_1_peak_431	56	1.99825	Distal Intergenic	27409938	27412959	3022	MD06G1130300	Integrase-type DNA-binding superfamily protein;function=Integrase-type DNA-binding superfamily protein
Chr06	28291364	28291648	WRKY10_1_peak_432	56	1.99837	Promoter (1-2kb)	28289168	28289806	639	MD06G1137900	Protein of unknown function;function=Protein of unknown function
Chr06	29076000	29076309	WRKY10_2_peak_164	56	13.5267	Distal Intergenic	29069975	29070096	122	MD06G1148300	ncRNA
Chr06	29144467	29144751	WRKY10_1_peak_433	56	1.99854	Promoter (2-3kb)	29138538	29141841	3304	MD06G1148700	Protein of unknown function;function=Protein of unknown function
Chr06	29288849	29289133	WRKY10_1_peak_434	30	1.99777	Promoter (<=1kb)	29287659	29288672	1014	MD06G1149900	ncRNA
Chr06	29597638	29597922	WRKY10_1_peak_435	17	1.99666	Promoter (<=1kb)	29597217	29598778	1562	MD06G1152500	NB-ARC domain-containing disease resistance protein;function=NB-ARC domain-containing disease resistance protein
Chr06	30561157	30561441	WRKY10_1_peak_436	34	1.99854	Distal Intergenic	30551502	30555567	4066	MD06G1165500	Drought-responsive family protein;function=Drought-responsive family protein
Chr06	30668425	30668709	WRKY10_1_peak_437	56	1.99833	Distal Intergenic	30679238	30679714	477	MD06G1166500	Adenine nucleotide alpha hydrolases-like superfamily protein;function=Adenine nucleotide alpha hydrolases-like superfamily protein
Chr06	31010271	31010555	WRKY10_1_peak_438	56	1.99604	Distal Intergenic	31001236	31001351	116	MD06G1169500	ncRNA
Chr06	31118934	31119218	WRKY10_1_peak_439	14	1.99666	Promoter (<=1kb)	31113930	31118272	4343	MD06G1170400	Protein of Unknown Function (DUF239);function=Protein of Unknown Function (DUF239)
Chr06	31702863	31703147	WRKY10_1_peak_440	56	1.99846	Promoter (2-3kb)	31697089	31700615	3527	MD06G1177200	aldehyde dehydrogenase 2B4;function=aldehyde dehydrogenase 2B4
Chr06	32167142	32167426	WRKY10_1_peak_441	30	1.99854	Distal Intergenic	32173950	32176088	2139	MD06G1183300	Homeodomain-like superfamily protein;function=Homeodomain-like superfamily protein
Chr06	32277528	32277812	WRKY10_1_peak_442	34	1.99833	Distal Intergenic	32272952	32274425	1474	MD06G1184700	Duplicated homeodomain-like superfamily protein;function=Duplicated homeodomain-like superfamily protein
Chr06	32393284	32393568	WRKY10_1_peak_443	56	1.99854	Distal Intergenic	32397585	32400106	2522	MD06G1186100	DNAJ heat shock family protein;function=DNAJ heat shock family protein
Chr06	32584156	32584535	WRKY10_1_peak_444	56	5.99562	Intron (mRNA:MD06G1188800.1/gene:MD06G1188800	32575998	32580440	4443	MD06G1188700	isochorismate synthase 2;function=isochorismate synthase 2
Chr06	32584098	32584589	WRKY10_2_peak_165	14	89.4977	Exon (mRNA:MD06G1188800.1/gene:MD06G1188800	32575998	32580440	4443	MD06G1188700	isochorismate synthase 2;function=isochorismate synthase 2
Chr06	32593757	32594041	WRKY10_1_peak_445	56	1.99854	3' UTR	32589693	32593883	4191	MD06G1188900	tRNAse Z1;function=tRNAse Z1
Chr06	32690423	32690770	WRKY10_2_peak_166	48	8.8515	Promoter (2-3kb)	32693378	32697765	4388	MD06G1190600	RINT-1 / TIP-1 family;function=RINT-1 / TIP-1 family
Chr06	32987114	32987398	WRKY10_1_peak_446	14	1.99854	Promoter (2-3kb)	32983205	32984572	1368	MD06G1195900	Tetratricopeptide repeat (TPR)-like superfamily protein;function=Tetratricopeptide repeat (TPR)-like superfamily protein
Chr06	33039535	33039819	WRKY10_1_peak_447	56	1.99762	Distal Intergenic	33051296	33052747	1452	MD06G1196300	NA
Chr06	33055047	33055331	WRKY10_1_peak_448	56	1.99777	Promoter (<=1kb)	33054703	33056659	1957	MD06G1196400	myb domain protein 16;function=myb domain protein 16
Chr06	33357922	33358206	WRKY10_1_peak_449	38	1.99699	Promoter (2-3kb)	33355467	33365634	10168	MD06G1200100	RNA helicase family protein;function=RNA helicase family protein
Chr06	33394659	33394943	WRKY10_1_peak_450	196	1.99833	Promoter (<=1kb)	33392732	33394934	2203	MD06G1200500	UDP-Glycosyltransferase superfamily protein;function=UDP-Glycosyltransferase superfamily protein
Chr06	34122084	34122368	WRKY10_1_peak_451	56	1.99841	Promoter (<=1kb)	34122205	34123716	1512	MD06G1206400	UDP-glucosyl transferase 89B1;function=UDP-glucosyl transferase 89B1
Chr06	35619033	35619317	WRKY10_1_peak_452	34	1.99666	Promoter (2-3kb)	35616320	35619626	3307	MD06G1225500	RPA70-kDa subunit B;function=RPA70-kDa subunit B
Chr06	35763735	35764019	WRKY10_1_peak_453	17	1.99666	Distal Intergenic	35767629	35770190	2562	MD06G1226900	NA
Chr06	37133879	37134162	WRKY10_2_peak_167	17	6.25831	Distal Intergenic	37123608	37129969	6362	MD06G1241600	beta-tonoplast intrinsic protein;function=beta-tonoplast intrinsic protein
Chr07	19370	19646	WRKY10_2_peak_168	48	7.53503	Promoter (<=1kb)	11117	18697	7581	MD07G1000100	heme binding;function=heme binding
Chr07	299469	299753	WRKY10_1_peak_454	32	1.99794	Distal Intergenic	295585	298516	2932	MD07G1002800	urophorphyrin methylase 1;function=urophorphyrin methylase 1
Chr07	1246011	1246295	WRKY10_1_peak_455	56	1.99854	Promoter (1-2kb)	1234291	1248178	13888	MD07G1014100	cysteine-rich RLK (RECEPTOR-like protein kinase) 5;function=cysteine-rich RLK (RECEPTOR-like protein kinase) 5
Chr07	1912208	1912492	WRKY10_1_peak_456	17	1.99832	Promoter (1-2kb)	1909824	1911023	1200	MD07G1023000	ncRNA
Chr07	2175001	2175285	WRKY10_1_peak_457	14	1.99777	Distal Intergenic	2180138	2180443	306	MD07G1025900	ncRNA
Chr07	2238494	2238778	WRKY10_1_peak_458	56	1.9983	Distal Intergenic	2245182	2246415	1234	MD07G1026700	NA
Chr07	2300067	2300351	WRKY10_1_peak_459	48	1.99833	Distal Intergenic	2307706	2310778	3073	MD07G1027600	Protein of unknown function;function=Protein of unknown function
Chr07	2311263	2311547	WRKY10_1_peak_460	17	1.99816	Promoter (1-2kb)	2312954	2319005	6052	MD07G1027700	NA
Chr07	2484873	2485157	WRKY10_1_peak_461	56	1.99777	Promoter (<=1kb)	2479289	2485298	6010	MD07G1029700	purple acid phosphatase 27;function=purple acid phosphatase 27
Chr07	2817729	2818003	WRKY10_2_peak_169	56	6.18972	Promoter (2-3kb)	2818980	2820323	1344	MD07G1034400	NA
Chr07	3222717	3223001	WRKY10_1_peak_462	34	1.99854	Distal Intergenic	3201977	3203173	1197	MD07G1038700	ncRNA
Chr07	3313443	3313738	WRKY10_2_peak_170	56	6.28437	Distal Intergenic	3295281	3306861	11581	MD07G1039200	Major facilitator superfamily protein;function=Major facilitator superfamily protein
Chr07	3334475	3334759	WRKY10_1_peak_463	34	1.99777	Distal Intergenic	3330552	3330663	112	MD07G1039500	ncRNA
Chr07	3451588	3451872	WRKY10_1_peak_464	56	1.99722	Promoter (<=1kb)	3442941	3451868	8928	MD07G1041400	Protein of unknown function;function=Protein of unknown function
Chr07	3535183	3535467	WRKY10_1_peak_465	56	1.99825	Promoter (<=1kb)	3534965	3535993	1029	MD07G1042100	zinc finger protein 3;function=zinc finger protein 3
Chr07	3563982	3564266	WRKY10_1_peak_466	17	1.99666	Distal Intergenic	3556398	3559304	2907	MD07G1042400	cystatin B;function=cystatin B
Chr07	3602852	3603136	WRKY10_1_peak_467	56	1.9981	Promoter (<=1kb)	3602905	3610925	8021	MD07G1043100	CLP protease proteolytic subunit 3;function=CLP protease proteolytic subunit 3
Chr07	3620858	3621142	WRKY10_1_peak_468	17	1.99778	Distal Intergenic	3612502	3617402	4901	MD07G1043200	microtubule-associated protein 65-5;function=microtubule-associated protein 65-5
Chr07	3707823	3708107	WRKY10_1_peak_469	125	1.99762	Distal Intergenic	3732335	3746678	14344	MD07G1043500	Protein kinase superfamily protein;function=Protein kinase superfamily protein
Chr07	3773791	3774075	WRKY10_1_peak_470	56	1.99777	Promoter (<=1kb)	3774296	3774933	638	MD07G1044200	NA
Chr07	4079343	4079627	WRKY10_1_peak_471	56	1.99814	Downstream (2-3kb)	4082355	4083707	1353	MD07G1047500	Mitochondrial transcription termination factor family protein;function=Mitochondrial transcription termination factor family protein
Chr07	4286234	4286518	WRKY10_1_peak_472	56	1.99777	Exon (mRNA:MD07G1050100.1/gene:MD07G1050100	4282897	4287341	4445	MD07G1050100	Protein of unknown function;function=Protein of unknown function
Chr07	5485275	5485559	WRKY10_1_peak_473	30	1.99762	Promoter (1-2kb)	5482996	5487248	4253	MD07G1059000	Protein of unknown function;function=Protein of unknown function
Chr07	6443696	6443983	WRKY10_2_peak_171	34	5.69893	Promoter (1-2kb)	6444378	6445751	1374	MD07G1068000	UDP-Glycosyltransferase superfamily protein;function=UDP-Glycosyltransferase superfamily protein
Chr07	6877781	6878065	WRKY10_1_peak_474	34	1.99777	Intron (mRNA:MD07G1072700.1/gene:MD07G1072700	6876894	6889727	12834	MD07G1072700	replication factor C1;function=replication factor C1
Chr07	6904415	6904699	WRKY10_1_peak_475	48	1.99777	Exon (mRNA:MD07G1072900.1/gene:MD07G1072900	6900660	6910159	9500	MD07G1072900	Pyruvate kinase family protein;function=Pyruvate kinase family protein
Chr07	7367989	7368303	WRKY10_2_peak_172	56	10.515	Promoter (1-2kb)	7352086	7369380	17295	MD07G1077300	AMP-dependent synthetase and ligase family protein;function=AMP-dependent synthetase and ligase family protein
Chr07	7426455	7426739	WRKY10_1_peak_476	56	1.99778	Distal Intergenic	7408477	7409562	1086	MD07G1077600	RING/U-box superfamily protein;function=RING/U-box superfamily protein
Chr07	7766542	7766826	WRKY10_1_peak_477	17	1.9973	Distal Intergenic	7771402	7772820	1419	MD07G1080200	Nucleotide/sugar transporter family protein;function=Nucleotide/sugar transporter family protein
Chr07	7885332	7885616	WRKY10_1_peak_478	48	1.99722	Distal Intergenic	7898618	7900650	2033	MD07G1081200	NA
Chr07	9511281	9511565	WRKY10_1_peak_479	42	1.99833	Promoter (1-2kb)	9511977	9512797	821	MD07G1090800	presequence protease 2;function=presequence protease 2
Chr07	9856976	9857260	WRKY10_1_peak_480	30	1.99765	Distal Intergenic	9843172	9849379	6208	MD07G1092600	NB-ARC domain-containing disease resistance protein;function=NB-ARC domain-containing disease resistance protein
Chr07	10358759	10359043	WRKY10_1_peak_481	34	1.99777	Distal Intergenic	10402446	10402534	89	MD07G1095600	ncRNA
Chr07	10652983	10653486	WRKY10_2_peak_173	56	6.4586	Distal Intergenic	10657686	10660600	2915	MD07G1096900	peptidyl-prolyl cis-trans isomerases;function=peptidyl-prolyl cis-trans isomerases
Chr07	10672893	10673188	WRKY10_2_peak_174	14	6.4586	Distal Intergenic	10667518	10669038	1521	MD07G1097100	NA
Chr07	11958522	11958806	WRKY10_1_peak_482	17	1.99778	Distal Intergenic	11946340	11947549	1210	MD07G1105900	ethylene-responsive element binding factor 13;function=ethylene-responsive element binding factor 13
Chr07	12947113	12947397	WRKY10_1_peak_483	147	1.995	Distal Intergenic	12938192	12938575	384	MD07G1111700	NA
Chr07	14315506	14315790	WRKY10_1_peak_484	56	1.99775	Distal Intergenic	14298844	14301759	2916	MD07G1117200	Plant-specific transcription factor YABBY family protein;function=Plant-specific transcription factor YABBY family protein
Chr07	14418131	14418415	WRKY10_1_peak_485	17	1.99666	Distal Intergenic	14414803	14415318	516	MD07G1117400	SAUR-like auxin-responsive protein family;function=SAUR-like auxin-responsive protein family
Chr07	14859976	14860260	WRKY10_1_peak_486	56	1.99781	Promoter (1-2kb)	14858490	14858611	122	MD07G1119100	ncRNA
Chr07	14897459	14897880	WRKY10_1_peak_487	34	2.99781	Distal Intergenic	14907395	14909420	2026	MD07G1119300	NA
Chr07	14897417	14897915	WRKY10_2_peak_175	121	36.9063	Distal Intergenic	14907395	14909420	2026	MD07G1119300	NA
Chr07	15023777	15024061	WRKY10_1_peak_488	56	1.99611	Promoter (1-2kb)	15025525	15026841	1317	MD07G1120100	UDP-D-glucuronate 4-epimerase 3;function=UDP-D-glucuronate 4-epimerase 3
Chr07	15381011	15381295	WRKY10_1_peak_489	56	1.99841	Distal Intergenic	15325822	15342304	16483	MD07G1121300	Transducin/WD40 repeat-like superfamily protein;function=Transducin/WD40 repeat-like superfamily protein
Chr07	15508105	15508389	WRKY10_1_peak_490	34	1.9981	Distal Intergenic	15528912	15529023	112	MD07G1121400	ncRNA
Chr07	15740760	15741044	WRKY10_1_peak_491	56	1.99784	Distal Intergenic	15750321	15751461	1141	MD07G1122600	ncRNA
Chr07	15890923	15891207	WRKY10_1_peak_492	38	1.99722	Promoter (2-3kb)	15888489	15889098	610	MD07G1123300	EF hand calcium-binding protein family;function=EF hand calcium-binding protein family
Chr07	17174642	17174926	WRKY10_1_peak_493	34	1.99756	Distal Intergenic	17154498	17163919	9422	MD07G1123600	AGAMOUS-like 20;function=AGAMOUS-like 20
Chr07	17189948	17190232	WRKY10_1_peak_494	56	1.99722	3' UTR	17189884	17196390	6507	MD07G1123700	calcineurin B subunit-related;function=calcineurin B subunit-related
Chr07	17255499	17255783	WRKY10_1_peak_495	34	1.99825	Exon (mRNA:MD07G1123900.1/gene:MD07G1123900	17254982	17260958	5977	MD07G1123900	putative;function=putative
Chr07	17255998	17256282	WRKY10_1_peak_496	56	1.99777	Exon (mRNA:MD07G1123900.1/gene:MD07G1123900	17254982	17260958	5977	MD07G1123900	putative;function=putative
Chr07	17377822	17378106	WRKY10_1_peak_497	30	1.99635	Distal Intergenic	17370501	17370607	107	MD07G1124300	ncRNA
Chr07	17642124	17642408	WRKY10_1_peak_498	34	1.99444	3' UTR	17639089	17642561	3473	MD07G1125600	Protein of unknown function;function=Protein of unknown function
Chr07	18035937	18036221	WRKY10_1_peak_499	56	1.99814	Promoter (2-3kb)	18026791	18033492	6702	MD07G1127600	Homeobox-leucine zipper family protein / lipid-binding START domain-containing protein;function=Homeobox-leucine zipper family protein / lipid-binding START domain-containing protein
Chr07	18236145	18236429	WRKY10_1_peak_500	48	1.99722	Distal Intergenic	18226766	18230498	3733	MD07G1128200	NA
Chr07	18313996	18314537	WRKY10_2_peak_176	17	8.85555	Distal Intergenic	18321856	18326085	4230	MD07G1128300	arginine/serine-rich splicing factor 35;function=arginine/serine-rich splicing factor 35
Chr07	18502617	18502901	WRKY10_1_peak_501	34	1.99777	Promoter (2-3kb)	18496928	18500157	3230	MD07G1129500	Nucleotide-diphospho-sugar transferase family protein;function=Nucleotide-diphospho-sugar transferase family protein
Chr07	19176164	19177771	WRKY10_2_peak_177	56	7.5469	Intron (mRNA:MD07G1132500.1/gene:MD07G1132500	19172424	19180476	8053	MD07G1132500	Homeodomain-like superfamily protein;function=Homeodomain-like superfamily protein
Chr07	19176164	19177771	WRKY10_2_peak_178	118	6.45502	Intron (mRNA:MD07G1132500.1/gene:MD07G1132500	19172424	19180476	8053	MD07G1132500	Homeodomain-like superfamily protein;function=Homeodomain-like superfamily protein
Chr07	19288042	19288326	WRKY10_1_peak_502	56	1.99778	Distal Intergenic	19211410	19215304	3895	MD07G1132800	Diacylglycerol kinase family protein;function=Diacylglycerol kinase family protein
Chr07	19467564	19467848	WRKY10_1_peak_503	56	1.99666	Distal Intergenic	19484543	19484872	330	MD07G1133300	Minichromosome maintenance (MCM2/3/5) family protein;function=Minichromosome maintenance (MCM2/3/5) family protein
Chr07	19660778	19661062	WRKY10_1_peak_504	56	1.99794	Promoter (1-2kb)	19659430	19661541	2112	MD07G1134700	ubiquitin-conjugating enzyme 5;function=ubiquitin-conjugating enzyme 5
Chr07	19864251	19864535	WRKY10_1_peak_505	15	1.99789	Distal Intergenic	19848398	19851458	3061	MD07G1136400	5;function=5
Chr07	19980745	19981029	WRKY10_1_peak_506	56	1.99802	Distal Intergenic	19975600	19977572	1973	MD07G1137000	Protein of unknown function (DUF3245);function=Protein of unknown function (DUF3245)
Chr07	20019321	20019624	WRKY10_2_peak_179	34	7.95686	Promoter (2-3kb)	20016661	20017959	1299	MD07G1137400	2-oxoglutarate (2OG) and Fe(II)-dependent oxygenase superfamily protein;function=2-oxoglutarate (2OG) and Fe(II)-dependent oxygenase superfamily protein
Chr07	20020072	20020738	WRKY10_2_peak_180	34	16.1322	Promoter (1-2kb)	20018667	20022616	3950	MD07G1137500	basic helix-loop-helix (bHLH) DNA-binding superfamily protein;function=basic helix-loop-helix (bHLH) DNA-binding superfamily protein
Chr07	20225254	20225538	WRKY10_1_peak_507	56	1.99635	Distal Intergenic	20211802	20216074	4273	MD07G1139600	AT hook motif DNA-binding family protein;function=AT hook motif DNA-binding family protein
Chr07	20279165	20279449	WRKY10_1_peak_508	34	1.99722	Distal Intergenic	20256136	20256702	567	MD07G1139700	AT hook motif DNA-binding family protein;function=AT hook motif DNA-binding family protein
Chr07	20428193	20428477	WRKY10_1_peak_509	56	1.99714	Promoter (1-2kb)	20424546	20426617	2072	MD07G1140900	GATA type zinc finger transcription factor family protein;function=GATA type zinc finger transcription factor family protein
Chr07	20439752	20440036	WRKY10_1_peak_510	56	1.99778	Distal Intergenic	20444192	20444752	561	MD07G1141000	Drought-responsive family protein;function=Drought-responsive family protein
Chr07	20652910	20653194	WRKY10_1_peak_511	48	1.99813	Distal Intergenic	20645197	20645925	729	MD07G1142400	Protein of unknown function;function=Protein of unknown function
Chr07	21286019	21286303	WRKY10_1_peak_512	56	1.99722	Distal Intergenic	21291062	21294030	2969	MD07G1145900	Auxin-responsive GH3 family protein;function=Auxin-responsive GH3 family protein
Chr07	22032705	22032989	WRKY10_1_peak_513	56	1.99722	Promoter (1-2kb)	22034256	22035017	762	MD07G1151300	hydroxyproline-rich glycoprotein family protein;function=hydroxyproline-rich glycoprotein family protein
Chr07	22653392	22653676	WRKY10_1_peak_514	56	1.99792	Distal Intergenic	22657258	22657364	107	MD07G1155700	ncRNA
Chr07	22916349	22916633	WRKY10_1_peak_515	14	1.99762	Distal Intergenic	22913225	22914856	1632	MD07G1157600	3-ketoacyl-CoA synthase 1;function=3-ketoacyl-CoA synthase 1
Chr07	23321640	23321924	WRKY10_1_peak_516	31	1.99791	Distal Intergenic	23325302	23337552	12251	MD07G1159400	transducin family protein / WD-40 repeat family protein;function=transducin family protein / WD-40 repeat family protein
Chr07	23430877	23431161	WRKY10_1_peak_517	14	1.99762	Distal Intergenic	23445623	23446264	642	MD07G1160200	Late embryogenesis abundant (LEA) hydroxyproline-rich glycoprotein family;function=Late embryogenesis abundant (LEA) hydroxyproline-rich glycoprotein family
Chr07	23868634	23868967	WRKY10_2_peak_181	17	10.3959	Distal Intergenic	23872606	23873446	841	MD07G1163800	Calcium-binding endonuclease/exonuclease/phosphatase family;function=Calcium-binding endonuclease/exonuclease/phosphatase family
Chr07	23913594	23913878	WRKY10_1_peak_518	56	1.99722	Downstream (1-2kb)	23914880	23917218	2339	MD07G1164500	nodulin MtN21 /EamA-like transporter family protein;function=nodulin MtN21 /EamA-like transporter family protein
Chr07	24037114	24037398	WRKY10_1_peak_519	56	1.99802	Promoter (<=1kb)	24037202	24037753	552	MD07G1165700	Concanavalin A-like lectin family protein;function=Concanavalin A-like lectin family protein
Chr07	24131321	24131605	WRKY10_1_peak_520	47	1.99635	Promoter (<=1kb)	24130272	24131381	1110	MD07G1166800	C2H2-type zinc finger family protein;function=C2H2-type zinc finger family protein
Chr07	25511986	25512270	WRKY10_1_peak_521	56	1.99722	Distal Intergenic	25516797	25517165	369	MD07G1175700	SERINE-ARGININE PROTEIN 30;function=SERINE-ARGININE PROTEIN 30
Chr07	25630038	25630322	WRKY10_1_peak_522	56	1.99714	Promoter (<=1kb)	25622095	25629924	7830	MD07G1176900	Pseudouridine synthase family protein;function=Pseudouridine synthase family protein
Chr07	25714186	25714470	WRKY10_1_peak_523	48	1.99777	Promoter (<=1kb)	25713261	25713509	249	MD07G1177500	Tetratricopeptide repeat (TPR)-like superfamily protein;function=Tetratricopeptide repeat (TPR)-like superfamily protein
Chr07	25732817	25733096	WRKY10_2_peak_182	17	5.33366	Distal Intergenic	25724193	25726537	2345	MD07G1177900	Protein of unknown function;function=Protein of unknown function
Chr07	26035826	26036378	WRKY10_2_peak_183	17	9.05614	Distal Intergenic	26019715	26019807	93	MD07G1181000	ncRNA
Chr07	26155311	26155595	WRKY10_1_peak_524	56	1.99854	Promoter (<=1kb)	26151881	26154542	2662	MD07G1181200	NA
Chr07	26355117	26355401	WRKY10_1_peak_525	17	1.99794	Distal Intergenic	26361534	26367298	5765	MD07G1183600	cinnamyl alcohol dehydrogenase 9;function=cinnamyl alcohol dehydrogenase 9
Chr07	26362639	26362923	WRKY10_1_peak_526	42	1.99611	Promoter (1-2kb)	26361534	26367298	5765	MD07G1183600	cinnamyl alcohol dehydrogenase 9;function=cinnamyl alcohol dehydrogenase 9
Chr07	26368119	26368403	WRKY10_1_peak_527	56	1.99611	Promoter (<=1kb)	26367300	26369646	2347	MD07G1183700	cinnamyl alcohol dehydrogenase 9;function=cinnamyl alcohol dehydrogenase 9
Chr07	27383825	27384109	WRKY10_1_peak_528	56	1.99666	Downstream (<1kb)	27384631	27388076	3446	MD07G1194400	ACT domain-containing protein;function=ACT domain-containing protein
Chr07	27534856	27535140	WRKY10_1_peak_529	25	1.99746	Promoter (1-2kb)	27535072	27536967	1896	MD07G1197200	heat shock protein 70;function=heat shock protein 70
Chr07	28539637	28539921	WRKY10_1_peak_530	48	1.99746	Distal Intergenic	28533041	28533537	497	MD07G1206800	alpha/beta-Hydrolases superfamily protein;function=alpha/beta-Hydrolases superfamily protein
Chr07	29106625	29106909	WRKY10_1_peak_531	56	1.995	Promoter (<=1kb)	29106077	29108235	2159	MD07G1213500	Duplicated homeodomain-like superfamily protein;function=Duplicated homeodomain-like superfamily protein
Chr07	29629366	29629650	WRKY10_1_peak_532	34	1.99805	Distal Intergenic	29634872	29638076	3205	MD07G1218900	Leucine-rich repeat protein kinase family protein;function=Leucine-rich repeat protein kinase family protein
Chr07	30162276	30162560	WRKY10_1_peak_533	17	1.99389	Promoter (<=1kb)	30156830	30163128	6299	MD07G1224900	UDP-glucose pyrophosphorylase 3;function=UDP-glucose pyrophosphorylase 3
Chr07	30404752	30405036	WRKY10_1_peak_534	56	1.9981	Promoter (<=1kb)	30404007	30404387	381	MD07G1228900	senescence associated gene 20;function=senescence associated gene 20
Chr07	31406406	31406690	WRKY10_1_peak_535	56	1.99854	Promoter (1-2kb)	31402579	31405026	2448	MD07G1243900	Encodes a close homolog of the Cauliflower OR (Orange) protein. The function of OR is to induce the differentiation of proplastids or other noncolored plastids into chromoplasts for carotenoid accumulation. Both proteins contain a Cysteine-rich zinc finger domain that is highly specific to DnaJ-like molecular chaperons.;function=Encodes a close homolog of the Cauliflower OR (Orange) protein. The …
Chr07	31919648	31919932	WRKY10_1_peak_536	48	1.99777	Promoter (1-2kb)	31921118	31923239	2122	MD07G1250700	expansin B2;function=expansin B2
Chr07	33872142	33872426	WRKY10_1_peak_537	56	1.99746	Promoter (<=1kb)	33871571	33874136	2566	MD07G1272400	polypeptide 1;function=polypeptide 1
Chr07	33923122	33923406	WRKY10_1_peak_538	72	1.99666	Promoter (<=1kb)	33922972	33925856	2885	MD07G1273200	alpha/beta-Hydrolases superfamily protein;function=alpha/beta-Hydrolases superfamily protein
Chr07	34469045	34469329	WRKY10_1_peak_539	17	1.99642	Promoter (1-2kb)	34466694	34467077	384	MD07G1281300	ABC-2 type transporter family protein;function=ABC-2 type transporter family protein
Chr07	34801802	34802086	WRKY10_1_peak_540	1091	1.99817	Distal Intergenic	34791997	34794572	2576	MD07G1286000	regulatory components of ABA receptor 3;function=regulatory components of ABA receptor 3
Chr07	34945407	34945691	WRKY10_1_peak_541	150	1.99611	Promoter (2-3kb)	34948678	34952562	3885	MD07G1288200	defective in meristem silencing 3;function=defective in meristem silencing 3
Chr07	35044183	35044467	WRKY10_1_peak_542	56	1.99631	Promoter (<=1kb)	35044515	35050998	6484	MD07G1289800	SET domain group 29;function=SET domain group 29
Chr07	35315025	35315309	WRKY10_1_peak_543	34	1.99651	Promoter (2-3kb)	35312412	35312812	401	MD07G1291900	NA
Chr07	35379821	35380105	WRKY10_1_peak_544	56	1.99635	Distal Intergenic	35367055	35370360	3306	MD07G1292500	cyclic nucleotide gated channel 1;function=cyclic nucleotide gated channel 1
Chr07	35525163	35525447	WRKY10_1_peak_545	96	1.99673	Promoter (2-3kb)	35522721	35527599	4879	MD07G1294100	ARM repeat superfamily protein;function=ARM repeat superfamily protein
Chr07	35564397	35564681	WRKY10_1_peak_546	226	1.99611	Promoter (1-2kb)	35558276	35563080	4805	MD07G1294900	Transducin/WD40 repeat-like superfamily protein;function=Transducin/WD40 repeat-like superfamily protein
Chr07	35669373	35669657	WRKY10_1_peak_547	17	1.995	Promoter (1-2kb)	35667646	35670841	3196	MD07G1296300	P-loop containing nucleoside triphosphate hydrolases superfamily protein;function=P-loop containing nucleoside triphosphate hydrolases superfamily protein
Chr07	36153856	36154140	WRKY10_1_peak_548	48	1.99555	Promoter (1-2kb)	36139504	36155236	15733	MD07G1304000	ARM repeat superfamily protein;function=ARM repeat superfamily protein
Chr07	36436804	36437088	WRKY10_1_peak_549	48	1.99702	Promoter (<=1kb)	36434616	36437483	2868	MD07G1308800	P-loop containing nucleoside triphosphate hydrolases superfamily protein;function=P-loop containing nucleoside triphosphate hydrolases superfamily protein
Chr07	36489040	36489324	WRKY10_1_peak_550	56	1.99555	Distal Intergenic	36485860	36487071	1212	MD07G1309800	Phosphate-responsive 1 family protein;function=Phosphate-responsive 1 family protein
Chr07	36537638	36537922	WRKY10_1_peak_551	17	1.99722	Distal Intergenic	36531394	36532190	797	MD07G1310600	AIG2-like (avirulence induced gene) family protein;function=AIG2-like (avirulence induced gene) family protein
Chr07	36556779	36557063	WRKY10_1_peak_552	14	1.99699	Exon (mRNA:MD07G1310800.1/gene:MD07G1310800	36556139	36565089	8951	MD07G1310800	RING/FYVE/PHD zinc finger superfamily protein;function=RING/FYVE/PHD zinc finger superfamily protein
Chr08	44036	44329	WRKY10_2_peak_184	56	5.8624	Promoter (<=1kb)	44062	44136	75	MD08G1000600	ncRNA
Chr08	484420	484754	WRKY10_2_peak_185	56	7.15688	Promoter (1-2kb)	483105	483218	114	MD08G1005400	ncRNA
Chr08	2117363	2117647	WRKY10_1_peak_553	56	1.99762	Promoter (2-3kb)	2112272	2115024	2753	MD08G1029000	pfkB-like carbohydrate kinase family protein;function=pfkB-like carbohydrate kinase family protein
Chr08	2712291	2712575	WRKY10_1_peak_554	56	1.99781	Promoter (<=1kb)	2713326	2714401	1076	MD08G1036800	Nucleotide-diphospho-sugar transferases superfamily protein;function=Nucleotide-diphospho-sugar transferases superfamily protein
Chr08	2939159	2939443	WRKY10_1_peak_555	48	1.99795	Promoter (1-2kb)	2937426	2937668	243	MD08G1039900	Glutamyl-tRNA reductase family protein;function=Glutamyl-tRNA reductase family protein
Chr08	3081627	3081911	WRKY10_1_peak_556	30	1.99611	Promoter (1-2kb)	3079789	3083263	3475	MD08G1041800	ADR1-like 1;function=ADR1-like 1
Chr08	3089701	3089989	WRKY10_2_peak_186	56	5.65503	Distal Intergenic	3084433	3084770	338	MD08G1041900	nuclear transport factor 2B;function=nuclear transport factor 2B
Chr08	3268932	3269216	WRKY10_1_peak_557	56	1.99611	Promoter (2-3kb)	3271475	3271586	112	MD08G1043200	ncRNA
Chr08	3998453	3998737	WRKY10_1_peak_558	48	1.99666	Promoter (2-3kb)	3997534	4001328	3795	MD08G1050900	Eukaryotic aspartyl protease family protein;function=Eukaryotic aspartyl protease family protein
Chr08	4279952	4280236	WRKY10_1_peak_559	34	1.99762	Promoter (1-2kb)	4276922	4278888	1967	MD08G1054600	Concanavalin A-like lectin protein kinase family protein;function=Concanavalin A-like lectin protein kinase family protein
Chr08	4386772	4387056	WRKY10_1_peak_560	34	1.99722	Distal Intergenic	4379659	4382918	3260	MD08G1056400	Endomembrane protein 70 protein family;function=Endomembrane protein 70 protein family
Chr08	4622159	4622443	WRKY10_1_peak_561	56	1.99611	Distal Intergenic	4626610	4633862	7253	MD08G1057600	Other Eukaryotes -28519 (source: NCBI BLink).;function=Other Eukaryotes -28519 (source: NCBI BLink).
Chr08	4824916	4825570	WRKY10_2_peak_187	56	14.9406	Promoter (<=1kb)	4825099	4825284	186	MD08G1060700	bacterial/chloroplast;function=bacterial/chloroplast
Chr08	5019690	5019974	WRKY10_1_peak_562	34	1.99794	Promoter (1-2kb)	5018621	5021660	3040	MD08G1063700	Mitochondrial substrate carrier family protein;function=Mitochondrial substrate carrier family protein
Chr08	5038799	5039106	WRKY10_1_peak_563	49	2.99781	Promoter (2-3kb)	5032861	5042040	9180	MD08G1063900	ncRNA
Chr08	5039476	5039760	WRKY10_1_peak_564	56	1.99854	Promoter (2-3kb)	5032861	5042040	9180	MD08G1063900	ncRNA
Chr08	5040014	5040300	WRKY10_1_peak_565	17	2.99781	Promoter (1-2kb)	5032861	5042040	9180	MD08G1063900	ncRNA
Chr08	5033167	5034932	WRKY10_2_peak_188	56	12.9172	Exon (ncRNA:MD08G1063900.1/gene:MD08G1063900	5032861	5042040	9180	MD08G1063900	NA
Chr08	5033167	5034932	WRKY10_2_peak_189	56	10.1492	Exon (ncRNA:MD08G1063900.1/gene:MD08G1063900	5032861	5042040	9180	MD08G1063900	NA
Chr08	5033167	5034932	WRKY10_2_peak_190	56	16.6078	Exon (ncRNA:MD08G1063900.1/gene:MD08G1063900	5032861	5042040	9180	MD08G1063900	NA
Chr08	5036720	5037286	WRKY10_2_peak_191	56	5.9948	Exon (ncRNA:MD08G1063900.1/gene:MD08G1063900	5032861	5042040	9180	MD08G1063900	NA
Chr08	5038090	5039132	WRKY10_2_peak_192	56	15.6852	Promoter (2-3kb)	5032861	5042040	9180	MD08G1063900	ncRNA
Chr08	5038090	5039132	WRKY10_2_peak_193	56	14.7625	Promoter (2-3kb)	5032861	5042040	9180	MD08G1063900	ncRNA
Chr08	5039705	5040292	WRKY10_2_peak_194	34	9.22657	Promoter (1-2kb)	5032861	5042040	9180	MD08G1063900	ncRNA
Chr08	5040452	5041767	WRKY10_2_peak_195	56	11.0719	Promoter (<=1kb)	5032861	5042040	9180	MD08G1063900	ncRNA
Chr08	5044167	5044682	WRKY10_2_peak_196	48	4.61328	Promoter (<=1kb)	5043435	5045490	2056	MD08G1064000	ncRNA
Chr08	6163113	6163397	WRKY10_1_peak_566	14	1.99699	Promoter (1-2kb)	6165077	6172967	7891	MD08G1075600	branched-chain amino acid transaminase 2;function=branched-chain amino acid transaminase 2
Chr08	6708161	6708445	WRKY10_1_peak_567	17	1.99583	Distal Intergenic	6697079	6698237	1159	MD08G1080400	Protein of unknown function;function=Protein of unknown function
Chr08	6705964	6706318	WRKY10_2_peak_197	56	11.0169	Distal Intergenic	6697079	6698237	1159	MD08G1080400	Protein of unknown function;function=Protein of unknown function
Chr08	6719232	6719516	WRKY10_1_peak_568	216	1.99555	Promoter (<=1kb)	6712390	6719719	7330	MD08G1080500	ncRNA
Chr08	8152427	8152711	WRKY10_1_peak_569	56	1.99854	Promoter (<=1kb)	8146074	8152074	6001	MD08G1096900	ncRNA
Chr08	8602441	8602725	WRKY10_1_peak_570	56	1.99746	Distal Intergenic	8590572	8593728	3157	MD08G1102400	Tic22-like family protein;function=Tic22-like family protein
Chr08	8895361	8895645	WRKY10_1_peak_571	56	1.99794	Distal Intergenic	8903630	8905952	2323	MD08G1104900	phospholipase A 2A;function=phospholipase A 2A
Chr08	9218179	9218463	WRKY10_1_peak_572	56	1.99816	Distal Intergenic	9188111	9193444	5334	MD08G1106200	Calcineurin-like metallo-phosphoesterase superfamily protein;function=Calcineurin-like metallo-phosphoesterase superfamily protein
Chr08	9562222	9562509	WRKY10_2_peak_198	56	6.26473	Promoter (<=1kb)	9561339	9565425	4087	MD08G1108600	RNApolymerase sigma-subunit C;function=RNApolymerase sigma-subunit C
Chr08	10609689	10609973	WRKY10_1_peak_573	213	1.99827	Distal Intergenic	10636339	10643209	6871	MD08G1116300	embryonic flower 1 (EMF1);function=embryonic flower 1 (EMF1)
Chr08	10818637	10818921	WRKY10_1_peak_574	90	1.99666	Downstream (1-2kb)	10808273	10813422	5150	MD08G1118300	signal peptide peptidase;function=signal peptide peptidase
Chr08	11031481	11031765	WRKY10_1_peak_575	139	1.99784	Exon (mRNA:MD08G1120000.1/gene:MD08G1120000	11023459	11037356	13898	MD08G1120000	DNA binding;function=DNA binding
Chr08	11209355	11209639	WRKY10_1_peak_576	56	1.99854	Distal Intergenic	11219356	11222148	2793	MD08G1121900	NA
Chr08	11716525	11716910	WRKY10_2_peak_199	17	8.94829	Distal Intergenic	11720135	11720911	777	MD08G1125100	Leucine-rich repeat protein kinase family protein;function=Leucine-rich repeat protein kinase family protein
Chr08	12269903	12270187	WRKY10_1_peak_577	56	1.99389	Distal Intergenic	12254021	12261215	7195	MD08G1130200	H(+)-ATPase 5;function=H(+)-ATPase 5
Chr08	12807740	12808024	WRKY10_1_peak_578	48	1.99777	Exon (mRNA:MD08G1134700.1/gene:MD08G1134700	12804180	12811702	7523	MD08G1134700	potassium channel in Arabidopsis thaliana 3;function=potassium channel in Arabidopsis thaliana 3
Chr08	12997616	12997900	WRKY10_1_peak_579	56	1.99805	Distal Intergenic	13005468	13005662	195	MD08G1136500	translocase of inner mitochondrial membrane 23;function=translocase of inner mitochondrial membrane 23
Chr08	14203404	14203688	WRKY10_1_peak_580	92	1.99854	Promoter (1-2kb)	14204923	14206845	1923	MD08G1143100	ncRNA
Chr08	14334321	14334605	WRKY10_1_peak_581	48	1.99777	Distal Intergenic	14340503	14341361	859	MD08G1144100	NA
Chr08	14417307	14417591	WRKY10_1_peak_582	56	1.99611	Promoter (<=1kb)	14418061	14420228	2168	MD08G1145100	Rubredoxin-like superfamily protein;function=Rubredoxin-like superfamily protein
Chr08	14597045	14597329	WRKY10_1_peak_583	56	1.99654	Distal Intergenic	14601542	14602819	1278	MD08G1146200	Protein of unknown function;function=Protein of unknown function
Chr08	14966815	14967099	WRKY10_1_peak_584	34	1.9981	Promoter (2-3kb)	14964141	14969124	4984	MD08G1148500	Protein kinase superfamily protein;function=Protein kinase superfamily protein
Chr08	16693496	16693780	WRKY10_1_peak_585	34	1.99777	Promoter (<=1kb)	16694650	16694768	119	MD08G1153400	ncRNA
Chr08	17195235	17196254	WRKY10_2_peak_200	56	10.0186	Promoter (<=1kb)	17195342	17196172	831	MD08G1154900	ribosomal protein L14;function=ribosomal protein L14
Chr08	17195235	17196254	WRKY10_2_peak_201	56	13.9586	Promoter (<=1kb)	17195342	17196172	831	MD08G1154900	ribosomal protein L14;function=ribosomal protein L14
Chr08	17955724	17956008	WRKY10_1_peak_586	34	1.99666	Distal Intergenic	17961289	17962056	768	MD08G1158900	ncRNA
Chr08	18628053	18628337	WRKY10_1_peak_587	48	1.99787	Promoter (<=1kb)	18628483	18634603	6121	MD08G1160800	NAD kinase 2;function=NAD kinase 2
Chr08	19204441	19204736	WRKY10_2_peak_202	34	7.71839	Downstream (1-2kb)	19206120	19212779	6660	MD08G1163100	long chain acyl-CoA synthetase 9;function=long chain acyl-CoA synthetase 9
Chr08	19220464	19220791	WRKY10_2_peak_203	42	14.0873	Promoter (<=1kb)	19216986	19220701	3716	MD08G1163400	ARM repeat superfamily protein;function=ARM repeat superfamily protein
Chr08	19232339	19232630	WRKY10_2_peak_204	56	6.1272	Distal Intergenic	19235734	19236984	1251	MD08G1163600	2-oxoglutarate (2OG) and Fe(II)-dependent oxygenase superfamily protein;function=2-oxoglutarate (2OG) and Fe(II)-dependent oxygenase superfamily protein
Chr08	19274940	19275224	WRKY10_1_peak_588	34	1.9973	Promoter (1-2kb)	19276876	19277832	957	MD08G1164200	ncRNA
Chr08	19832965	19833249	WRKY10_1_peak_589	56	1.99588	Promoter (<=1kb)	19831740	19833281	1542	MD08G1167600	GRAS family transcription factor;function=GRAS family transcription factor
Chr08	20032659	20032976	WRKY10_2_peak_205	56	10.1454	Distal Intergenic	20027615	20030935	3321	MD08G1168400	glycine-rich protein;function=glycine-rich protein
Chr08	20170971	20171255	WRKY10_1_peak_590	17	1.99651	Distal Intergenic	20156760	20157804	1045	MD08G1169100	NA
Chr08	20603636	20603920	WRKY10_1_peak_591	14	1.99611	Distal Intergenic	20642786	20644286	1501	MD08G1171900	MEI2 C-terminal RRM only like 1;function=MEI2 C-terminal RRM only like 1
Chr08	20827944	20828228	WRKY10_1_peak_592	17	1.99666	Distal Intergenic	20810619	20816528	5910	MD08G1173000	MAPK/ERK kinase kinase 1;function=MAPK/ERK kinase kinase 1
Chr08	20881855	20882139	WRKY10_1_peak_593	56	1.99762	Distal Intergenic	20894352	20905075	10724	MD08G1173200	PHD finger family protein;function=PHD finger family protein
Chr08	21383120	21383404	WRKY10_1_peak_594	56	1.99708	Exon (mRNA:MD08G1176200.1/gene:MD08G1176200	21378944	21390493	11550	MD08G1176200	Other Eukaryotes -18553 (source: NCBI BLink).;function=Other Eukaryotes -18553 (source: NCBI BLink).
Chr08	21830599	21830883	WRKY10_1_peak_595	17	1.99777	Distal Intergenic	21822451	21825913	3463	MD08G1178100	NA
Chr08	22331395	22331679	WRKY10_1_peak_596	48	1.99714	Distal Intergenic	22338687	22339019	333	MD08G1180600	Pollen Ole e 1 allergen and extensin family protein;function=Pollen Ole e 1 allergen and extensin family protein
Chr08	22447642	22447972	WRKY10_2_peak_206	17	6.83118	Distal Intergenic	22482446	22483876	1431	MD08G1181100	VQ motif-containing protein;function=VQ motif-containing protein
Chr08	23147050	23147334	WRKY10_1_peak_597	56	1.99756	Distal Intergenic	23183709	23185284	1576	MD08G1185000	UDP-glucosyl transferase 85A2;function=UDP-glucosyl transferase 85A2
Chr08	23979968	23980537	WRKY10_2_peak_207	56	18.4597	Promoter (<=1kb)	23979794	23980086	293	MD08G1190100	ncRNA
Chr08	24705411	24705695	WRKY10_1_peak_598	56	1.99666	Distal Intergenic	24757419	24758972	1554	MD08G1192400	Protein kinase superfamily protein;function=Protein kinase superfamily protein
Chr08	24821210	24821494	WRKY10_1_peak_599	56	1.99666	Downstream (1-2kb)	24805098	24806171	1074	MD08G1192700	Protein of unknown function;function=Protein of unknown function
Chr08	25245993	25246277	WRKY10_1_peak_600	56	1.99762	Distal Intergenic	25254452	25254558	107	MD08G1195900	ncRNA
Chr08	26795856	26796142	WRKY10_2_peak_208	56	4.6247	Promoter (2-3kb)	26789005	26798729	9725	MD08G1206500	ncRNA
Chr08	26987871	26988155	WRKY10_1_peak_601	56	1.99699	Promoter (<=1kb)	26987729	26987814	86	MD08G1207600	ncRNA
Chr08	27491785	27492069	WRKY10_1_peak_602	56	1.99525	Promoter (<=1kb)	27492458	27494315	1858	MD08G1211400	similar to RCD one 5;function=similar to RCD one 5
Chr08	27777704	27777988	WRKY10_1_peak_603	48	1.99714	Intron (mRNA:MD08G1215000.1/gene:MD08G1215000	27775506	27784412	8907	MD08G1215000	Protein of unknown function (DUF179);function=Protein of unknown function (DUF179)
Chr08	27876401	27876685	WRKY10_1_peak_604	28	1.99722	Intron (mRNA:MD08G1216000.1/gene:MD08G1216000	27862392	27871704	9313	MD08G1215900	transducin family protein / WD-40 repeat family protein;function=transducin family protein / WD-40 repeat family protein
Chr08	27891571	27891855	WRKY10_1_peak_605	30	1.995	Downstream (1-2kb)	27893116	27895415	2300	MD08G1216100	12-oxophytodienoate reductase 2;function=12-oxophytodienoate reductase 2
Chr08	27973491	27973775	WRKY10_1_peak_606	56	1.98891	Distal Intergenic	27977658	27977764	107	MD08G1217100	ncRNA
Chr08	28165339	28165623	WRKY10_1_peak_607	48	1.9976	Distal Intergenic	28193609	28196719	3111	MD08G1219200	C2 calcium/lipid-binding plant phosphoribosyltransferase family protein;function=C2 calcium/lipid-binding plant phosphoribosyltransferase family protein
Chr08	28196234	28196518	WRKY10_1_peak_608	48	1.99714	Promoter (2-3kb)	28193609	28196719	3111	MD08G1219200	C2 calcium/lipid-binding plant phosphoribosyltransferase family protein;function=C2 calcium/lipid-binding plant phosphoribosyltransferase family protein
Chr08	28418866	28419150	WRKY10_1_peak_609	48	1.99738	Promoter (<=1kb)	28418540	28426232	7693	MD08G1221700	BRI1-associated receptor kinase;function=BRI1-associated receptor kinase
Chr08	28423496	28423780	WRKY10_1_peak_610	56	1.99611	Exon (mRNA:MD08G1221700.1/gene:MD08G1221700	28418540	28426232	7693	MD08G1221700	BRI1-associated receptor kinase;function=BRI1-associated receptor kinase
Chr08	28706729	28707013	WRKY10_1_peak_611	34	1.9973	Distal Intergenic	28696554	28697661	1108	MD08G1223300	polypeptide 25;function=polypeptide 25
Chr08	29443583	29443875	WRKY10_2_peak_209	163	5.30186	Promoter (1-2kb)	29445844	29450535	4692	MD08G1228200	TCP-1/cpn60 chaperonin family protein;function=TCP-1/cpn60 chaperonin family protein
Chr08	31256174	31256458	WRKY10_1_peak_612	17	1.99666	Promoter (1-2kb)	31254525	31260250	5726	MD08G1248500	DUF647;function=DUF647
Chr09	176128	176436	WRKY10_2_peak_210	48	7.24794	Distal Intergenic	180334	183154	2821	MD09G1001100	Family of unknown function (DUF716);function=Family of unknown function (DUF716)
Chr09	176665	176971	WRKY10_2_peak_211	17	5.55309	Distal Intergenic	180334	183154	2821	MD09G1001100	Family of unknown function (DUF716);function=Family of unknown function (DUF716)
Chr09	236224	236508	WRKY10_1_peak_613	48	1.99611	Promoter (1-2kb)	233934	234767	834	MD09G1001800	Mitochondrial substrate carrier family protein;function=Mitochondrial substrate carrier family protein
Chr09	236614	236888	WRKY10_2_peak_212	56	5.23259	Promoter (1-2kb)	233934	234767	834	MD09G1001800	Mitochondrial substrate carrier family protein;function=Mitochondrial substrate carrier family protein
Chr09	244262	244546	WRKY10_1_peak_614	34	1.99722	Promoter (1-2kb)	246106	248676	2571	MD09G1002000	Protein of unknown function (DUF677);function=Protein of unknown function (DUF677)
Chr09	418992	419276	WRKY10_1_peak_615	58	1.99722	Distal Intergenic	422509	424186	1678	MD09G1005500	NA
Chr09	514366	514650	WRKY10_1_peak_616	48	1.9974	3' UTR	514577	518001	3425	MD09G1007300	membrane-anchored ubiquitin-fold protein 4 precursor;function=membrane-anchored ubiquitin-fold protein 4 precursor
Chr09	915123	915407	WRKY10_1_peak_617	56	1.99611	Promoter (2-3kb)	912308	913565	1258	MD09G1014300	P-loop containing nucleoside triphosphate hydrolases superfamily protein;function=P-loop containing nucleoside triphosphate hydrolases superfamily protein
Chr09	1034119	1034403	WRKY10_1_peak_618	121	1.99611	Distal Intergenic	1019538	1025683	6146	MD09G1016600	lysine histidine transporter 1;function=lysine histidine transporter 1
Chr09	1145426	1145710	WRKY10_1_peak_619	99	1.99756	Promoter (1-2kb)	1147568	1150598	3031	MD09G1018500	Protein of unknown function;function=Protein of unknown function
Chr09	1342707	1342991	WRKY10_1_peak_620	50	1.99611	Promoter (<=1kb)	1341485	1342969	1485	MD09G1022300	RAB GTPase homolog E1B;function=RAB GTPase homolog E1B
Chr09	1402859	1403143	WRKY10_1_peak_621	156	1.99751	Promoter (1-2kb)	1404287	1407130	2844	MD09G1023400	4-N-acetylglucosaminyltransferase family protein;function=4-N-acetylglucosaminyltransferase family protein
Chr09	1576666	1576942	WRKY10_2_peak_213	41	4.35715	Distal Intergenic	1555741	1556323	583	MD09G1025700	Sucrase/ferredoxin-like family protein;function=Sucrase/ferredoxin-like family protein
Chr09	1577307	1577581	WRKY10_2_peak_214	48	5.71389	Distal Intergenic	1555741	1556323	583	MD09G1025700	Sucrase/ferredoxin-like family protein;function=Sucrase/ferredoxin-like family protein
Chr09	1723354	1723638	WRKY10_1_peak_622	34	1.99726	Promoter (1-2kb)	1720937	1724816	3880	MD09G1027600	pescadillo-related;function=pescadillo-related
Chr09	1764372	1764656	WRKY10_1_peak_623	56	1.99444	Promoter (<=1kb)	1761702	1764993	3292	MD09G1028500	Protein of unknown function (DUF1421);function=Protein of unknown function (DUF1421)
Chr09	2076202	2076486	WRKY10_1_peak_624	56	1.99854	Promoter (<=1kb)	2076001	2076113	113	MD09G1033900	ncRNA
Chr09	2166630	2166914	WRKY10_1_peak_625	17	1.99722	Promoter (<=1kb)	2166855	2170392	3538	MD09G1035400	ARM repeat superfamily protein;function=ARM repeat superfamily protein
Chr09	2335382	2335666	WRKY10_1_peak_626	17	1.99666	Promoter (1-2kb)	2336668	2342644	5977	MD09G1038400	transferases;function=transferases
Chr09	3281542	3281826	WRKY10_1_peak_627	56	1.995	Promoter (<=1kb)	3280094	3281655	1562	MD09G1049300	basic helix-loop-helix (bHLH) DNA-binding family protein;function=basic helix-loop-helix (bHLH) DNA-binding family protein
Chr09	3282837	3283121	WRKY10_1_peak_628	34	1.99765	Promoter (1-2kb)	3280094	3281655	1562	MD09G1049300	basic helix-loop-helix (bHLH) DNA-binding family protein;function=basic helix-loop-helix (bHLH) DNA-binding family protein
Chr09	3489728	3490012	WRKY10_1_peak_629	17	1.99794	Promoter (<=1kb)	3488330	3489186	857	MD09G1052400	Ribosomal protein L34e superfamily protein;function=Ribosomal protein L34e superfamily protein
Chr09	3558670	3559116	WRKY10_1_peak_630	17	2.99683	Promoter (<=1kb)	3559688	3561425	1738	MD09G1053700	NAC domain containing protein 100;function=NAC domain containing protein 100
Chr09	3558686	3559118	WRKY10_2_peak_215	30	7.92017	Promoter (<=1kb)	3559688	3561425	1738	MD09G1053700	NAC domain containing protein 100;function=NAC domain containing protein 100
Chr09	3745531	3745820	WRKY10_1_peak_631	34	6.99156	Promoter (<=1kb)	3741354	3745516	4163	MD09G1056600	WRKY DNA-binding protein 3;function=WRKY DNA-binding protein 3
Chr09	3745479	3745870	WRKY10_2_peak_216	556	94.09	Promoter (<=1kb)	3741354	3745516	4163	MD09G1056600	WRKY DNA-binding protein 3;function=WRKY DNA-binding protein 3
Chr09	4369763	4370047	WRKY10_1_peak_632	56	1.99854	Promoter (1-2kb)	4368744	4369091	348	MD09G1063800	Ribosomal protein S19e family protein;function=Ribosomal protein S19e family protein
Chr09	4629198	4629482	WRKY10_1_peak_633	34	1.99611	Promoter (1-2kb)	4627208	4628110	903	MD09G1068100	HXXXD-type acyl-transferase family protein;function=HXXXD-type acyl-transferase family protein
Chr09	4816442	4816726	WRKY10_1_peak_634	56	3.61604	Distal Intergenic	4802333	4806994	4662	MD09G1070000	glutamate receptor 5;function=glutamate receptor 5
Chr09	4815534	4816843	WRKY10_2_peak_217	22	18.9641	Distal Intergenic	4802333	4806994	4662	MD09G1070000	glutamate receptor 5;function=glutamate receptor 5
Chr09	4815534	4816843	WRKY10_2_peak_218	204	22.5645	Distal Intergenic	4802333	4806994	4662	MD09G1070000	glutamate receptor 5;function=glutamate receptor 5
Chr09	5188830	5189239	WRKY10_2_peak_219	288	7.13521	Promoter (1-2kb)	5191063	5192251	1189	MD09G1074600	Pollen Ole e 1 allergen and extensin family protein;function=Pollen Ole e 1 allergen and extensin family protein
Chr09	5311023	5311307	WRKY10_1_peak_635	30	1.99765	Promoter (1-2kb)	5312905	5314783	1879	MD09G1075500	Pollen Ole e 1 allergen and extensin family protein;function=Pollen Ole e 1 allergen and extensin family protein
Chr09	5496639	5496923	WRKY10_1_peak_636	77	1.99719	Distal Intergenic	5500678	5501286	609	MD09G1078300	basic leucine-zipper 42;function=basic leucine-zipper 42
Chr09	6478855	6479139	WRKY10_1_peak_637	56	1.99802	Promoter (1-2kb)	6480331	6481115	785	MD09G1088900	ncRNA
Chr09	7029120	7029404	WRKY10_1_peak_638	56	1.99854	Distal Intergenic	7022070	7025087	3018	MD09G1096700	PapD-like superfamily protein;function=PapD-like superfamily protein
Chr09	7471809	7472093	WRKY10_1_peak_639	14	1.99835	Promoter (2-3kb)	7469103	7470763	1661	MD09G1102000	S-adenosyl-L-methionine-dependent methyltransferases superfamily protein;function=S-adenosyl-L-methionine-dependent methyltransferases superfamily protein
Chr09	9011271	9011555	WRKY10_1_peak_640	17	1.99811	Promoter (1-2kb)	9009483	9012967	3485	MD09G1117300	Metallo-hydrolase/oxidoreductase superfamily protein;function=Metallo-hydrolase/oxidoreductase superfamily protein
Chr09	9787502	9787786	WRKY10_1_peak_641	48	1.99683	Distal Intergenic	9782230	9784156	1927	MD09G1126800	Protein of unknown function;function=Protein of unknown function
Chr09	10232095	10232379	WRKY10_1_peak_642	56	1.99611	Promoter (2-3kb)	10231683	10234569	2887	MD09G1133300	Domain of unknown function (DUF2431);function=Domain of unknown function (DUF2431)
Chr09	11858858	11859142	WRKY10_1_peak_643	56	1.99854	Distal Intergenic	11864047	11868155	4109	MD09G1150400	Protein kinase superfamily protein;function=Protein kinase superfamily protein
Chr09	12194566	12194850	WRKY10_1_peak_644	34	1.99666	Distal Intergenic	12185748	12185957	210	MD09G1153900	RNA-dependent RNA polymerase 6;function=RNA-dependent RNA polymerase 6
Chr09	12463448	12463732	WRKY10_1_peak_645	56	1.99841	Promoter (<=1kb)	12464140	12466469	2330	MD09G1156500	vacuolar ATP synthase subunit D (VATD) / V-ATPase D subunit / vacuolar proton pump D subunit (VATPD);function=vacuolar ATP synthase subunit D (VATD) / V-ATPase D subunit / vacuolar proton pump D subunit (VATPD)
Chr09	13698706	13698990	WRKY10_1_peak_646	269	1.995	Promoter (<=1kb)	13692175	13699947	7773	MD09G1167000	Inorganic H pyrophosphatase family protein;function=Inorganic H pyrophosphatase family protein
Chr09	15830773	15831069	WRKY10_2_peak_220	48	6.60495	Promoter (<=1kb)	15830673	15831056	384	MD09G1183600	ncRNA
Chr09	15879659	15879933	WRKY10_2_peak_221	56	4.02638	Distal Intergenic	15860579	15862370	1792	MD09G1184000	Duplicated homeodomain-like superfamily protein;function=Duplicated homeodomain-like superfamily protein
Chr09	15950733	15951017	WRKY10_1_peak_647	17	1.99777	Intron (mRNA:MD09G1184300.1/gene:MD09G1184300	15944251	15965891	21641	MD09G1184300	B-block binding subunit of TFIIIC;function=B-block binding subunit of TFIIIC
Chr09	17325273	17325800	WRKY10_2_peak_222	34	7.96254	Intron (mRNA:MD09G1193400.1/gene:MD09G1193400	17321755	17331850	10096	MD09G1193400	Root hair defective 3 GTP-binding protein (RHD3);function=Root hair defective 3 GTP-binding protein (RHD3)
Chr09	17390392	17390676	WRKY10_1_peak_648	48	1.99816	Distal Intergenic	17371011	17377474	6464	MD09G1193900	beta galactosidase 1;function=beta galactosidase 1
Chr09	17829314	17829690	WRKY10_2_peak_223	17	6.56165	Distal Intergenic	17817058	17827031	9974	MD09G1196000	dentin sialophosphoprotein-related;function=dentin sialophosphoprotein-related
Chr09	17869008	17869363	WRKY10_2_peak_224	48	8.58004	Promoter (<=1kb)	17869906	17877178	7273	MD09G1196200	Amino acid dehydrogenase family protein;function=Amino acid dehydrogenase family protein
Chr09	17926583	17926867	WRKY10_1_peak_649	34	1.9981	Promoter (<=1kb)	17924534	17927159	2626	MD09G1196600	RAB GTPase homolog 1A;function=RAB GTPase homolog 1A
Chr09	18709529	18709813	WRKY10_1_peak_650	48	1.99854	Distal Intergenic	18724030	18725181	1152	MD09G1202000	nuclear poly(a) polymerase;function=nuclear poly(a) polymerase
Chr09	18884109	18884393	WRKY10_1_peak_651	56	1.99854	Distal Intergenic	18888889	18889191	303	MD09G1202400	chloroplast outer envelope protein 37;function=chloroplast outer envelope protein 37
Chr09	19677783	19678067	WRKY10_1_peak_652	56	1.99829	Promoter (1-2kb)	19680006	19680999	994	MD09G1206100	early nodulin-like protein 7;function=early nodulin-like protein 7
Chr09	21539054	21539338	WRKY10_1_peak_653	56	1.99714	Distal Intergenic	21532991	21538411	5421	MD09G1216600	Pyridoxal phosphate (PLP)-dependent transferases superfamily protein;function=Pyridoxal phosphate (PLP)-dependent transferases superfamily protein
Chr09	21624331	21624615	WRKY10_1_peak_654	56	1.99838	Distal Intergenic	21600714	21607778	7065	MD09G1216700	P-loop containing nucleoside triphosphate hydrolases superfamily protein;function=P-loop containing nucleoside triphosphate hydrolases superfamily protein
Chr09	22038359	22038643	WRKY10_1_peak_655	17	1.99813	Promoter (1-2kb)	22033174	22037081	3908	MD09G1218300	nucleotide transporter 1;function=nucleotide transporter 1
Chr09	24775148	24775432	WRKY10_1_peak_656	56	1.9977	Distal Intergenic	24806341	24807366	1026	MD09G1219900	Pentatricopeptide repeat (PPR) superfamily protein;function=Pentatricopeptide repeat (PPR) superfamily protein
Chr09	25269846	25270130	WRKY10_1_peak_657	56	1.995	Distal Intergenic	25235152	25239371	4220	MD09G1220700	Single hybrid motif superfamily protein;function=Single hybrid motif superfamily protein
Chr09	27426778	27427062	WRKY10_1_peak_658	48	1.99794	Distal Intergenic	27416033	27416146	114	MD09G1224700	ncRNA
Chr09	28299863	28300873	WRKY10_2_peak_225	56	16.0659	Promoter (<=1kb)	28299777	28300847	1071	MD09G1229200	ribosomal protein S2;function=ribosomal protein S2
Chr09	28316968	28317261	WRKY10_2_peak_226	56	5.29434	Promoter (2-3kb)	28318876	28319694	819	MD09G1229300	ribonuclease H-like superfamily protein;function=ribonuclease H-like superfamily protein
Chr09	28568638	28568922	WRKY10_1_peak_659	48	1.9973	Promoter (1-2kb)	28561540	28570627	9088	MD09G1230800	P-loop containing nucleoside triphosphate hydrolases superfamily protein;function=P-loop containing nucleoside triphosphate hydrolases superfamily protein
Chr09	28600506	28600790	WRKY10_1_peak_660	56	1.99722	Promoter (<=1kb)	28600051	28600161	111	MD09G1231000	ncRNA
Chr09	28612304	28612588	WRKY10_1_peak_661	56	1.995	Distal Intergenic	28600051	28600161	111	MD09G1231000	ncRNA
Chr09	28621932	28622216	WRKY10_1_peak_662	34	1.99722	Intron (mRNA:MD09G1231100.1/gene:MD09G1231100	28619210	28626322	7113	MD09G1231100	Uncharacterized conserved protein (DUF2215);function=Uncharacterized conserved protein (DUF2215)
Chr09	29121026	29121310	WRKY10_1_peak_663	56	1.99825	Distal Intergenic	29110877	29110994	118	MD09G1232800	ncRNA
Chr09	29483913	29484197	WRKY10_1_peak_664	149	1.99777	Promoter (<=1kb)	29483391	29483570	180	MD09G1234600	Tetratricopeptide repeat (TPR)-like superfamily protein;function=Tetratricopeptide repeat (TPR)-like superfamily protein
Chr09	29602445	29603617	WRKY10_2_peak_227	56	16.2397	Promoter (<=1kb)	29602807	29603142	336	MD09G1235700	photosystem II reaction center protein D;function=photosystem II reaction center protein D
Chr09	29602445	29603617	WRKY10_2_peak_228	17	13.3863	Promoter (<=1kb)	29602807	29603142	336	MD09G1235700	photosystem II reaction center protein D;function=photosystem II reaction center protein D
Chr09	29605121	29605839	WRKY10_2_peak_229	56	12.2733	Promoter (1-2kb)	29602807	29603142	336	MD09G1235700	photosystem II reaction center protein D;function=photosystem II reaction center protein D
Chr09	30128324	30128608	WRKY10_1_peak_665	34	1.99762	Distal Intergenic	30096830	30097324	495	MD09G1237700	NA
Chr09	30969355	30969639	WRKY10_1_peak_666	76	1.99792	Promoter (1-2kb)	30967899	30968738	840	MD09G1242600	NA
Chr09	32499835	32500119	WRKY10_1_peak_667	17	1.99762	Distal Intergenic	32503485	32510196	6712	MD09G1253900	S-adenosyl-L-methionine-dependent methyltransferases superfamily protein;function=S-adenosyl-L-methionine-dependent methyltransferases superfamily protein
Chr09	34117935	34118219	WRKY10_1_peak_668	56	1.99444	Distal Intergenic	34129261	34133124	3864	MD09G1267100	RING/FYVE/PHD zinc finger superfamily protein;function=RING/FYVE/PHD zinc finger superfamily protein
Chr09	34169262	34169558	WRKY10_2_peak_230	56	6.66811	Promoter (2-3kb)	34167177	34174930	7754	MD09G1267400	NAD(P)-binding Rossmann-fold superfamily protein;function=NAD(P)-binding Rossmann-fold superfamily protein
Chr09	34178627	34178911	WRKY10_1_peak_669	56	1.99795	Promoter (<=1kb)	34178922	34180838	1917	MD09G1267600	embryonic cell protein 63;function=embryonic cell protein 63
Chr09	34663368	34663652	WRKY10_1_peak_670	56	1.99777	Distal Intergenic	34698620	34699247	628	MD09G1271500	ncRNA
Chr09	35382716	35383000	WRKY10_1_peak_671	56	1.99777	Promoter (1-2kb)	35378807	35381366	2560	MD09G1276900	cytosolic NADP+-dependent isocitrate dehydrogenase;function=cytosolic NADP+-dependent isocitrate dehydrogenase
Chr09	36711054	36711338	WRKY10_1_peak_672	56	1.99791	Distal Intergenic	36748549	36749673	1125	MD09G1287400	protein tyrosine phosphatase 1;function=protein tyrosine phosphatase 1
Chr10	12996	13280	WRKY10_1_peak_673	38	1.99611	Intron (ncRNA:MD10G1000200.1/gene:MD10G1000200	8417	16180	7764	MD10G1000200	NA
Chr10	888061	888345	WRKY10_1_peak_674	28	1.998	Downstream (2-3kb)	890599	893497	2899	MD10G1005900	S-adenosyl-L-methionine-dependent methyltransferases superfamily protein;function=S-adenosyl-L-methionine-dependent methyltransferases superfamily protein
Chr10	1559302	1559586	WRKY10_1_peak_675	56	1.995	Promoter (<=1kb)	1559054	1565270	6217	MD10G1011200	Protein of unknown function;function=Protein of unknown function
Chr10	2331971	2332255	WRKY10_1_peak_676	34	1.99683	Promoter (1-2kb)	2329409	2330605	1197	MD10G1018400	Disease resistance protein (TIR-NBS-LRR class) family;function=Disease resistance protein (TIR-NBS-LRR class) family
Chr10	2712762	2713046	WRKY10_1_peak_677	56	1.995	Exon (mRNA:MD10G1021900.1/gene:MD10G1021900	2699870	2700808	939	MD10G1021800	NA
Chr10	3387637	3387921	WRKY10_1_peak_678	17	1.9964	Distal Intergenic	3396431	3396546	116	MD10G1027100	ncRNA
Chr10	3587105	3587389	WRKY10_1_peak_679	56	1.995	Promoter (<=1kb)	3584562	3586318	1757	MD10G1027700	UDP-Glycosyltransferase superfamily protein;function=UDP-Glycosyltransferase superfamily protein
Chr10	3894079	3894363	WRKY10_1_peak_680	56	1.995	Distal Intergenic	3898980	3899094	115	MD10G1029600	ncRNA
Chr10	4138376	4138660	WRKY10_1_peak_681	17	1.99493	Promoter (2-3kb)	4141299	4141413	115	MD10G1032100	ncRNA
Chr10	4496858	4497142	WRKY10_1_peak_682	48	1.99611	Downstream (1-2kb)	4498946	4504246	5301	MD10G1035000	putative;function=putative
Chr10	4701828	4702112	WRKY10_1_peak_683	30	1.99746	Distal Intergenic	4719066	4719881	816	MD10G1035900	cinnamyl alcohol dehydrogenase 9;function=cinnamyl alcohol dehydrogenase 9
Chr10	5076187	5076471	WRKY10_1_peak_684	56	1.98836	Promoter (2-3kb)	5069381	5079394	10014	MD10G1038700	Disease resistance protein (TIR-NBS-LRR class) family;function=Disease resistance protein (TIR-NBS-LRR class) family
Chr10	6369511	6369795	WRKY10_1_peak_685	17	1.99699	Exon (mRNA:MD10G1047600.1/gene:MD10G1047600	6365854	6376538	10685	MD10G1047600	Low PSII Accumulation 3;function=Low PSII Accumulation 3
Chr10	6487601	6487885	WRKY10_1_peak_686	42	1.995	Distal Intergenic	6472205	6479885	7681	MD10G1048700	ATP-binding casette family G25;function=ATP-binding casette family G25
Chr10	6595660	6596001	WRKY10_2_peak_231	56	6.72222	Promoter (<=1kb)	6595795	6595875	81	MD10G1049700	ncRNA
Chr10	6879900	6880184	WRKY10_1_peak_687	28	1.99751	Promoter (2-3kb)	6877268	6880996	3729	MD10G1051800	P-type ATP-ase 1;function=P-type ATP-ase 1
Chr10	7292296	7292580	WRKY10_1_peak_688	48	1.99635	Distal Intergenic	7273929	7277419	3491	MD10G1053800	Phototropic-responsive NPH3 family protein;function=Phototropic-responsive NPH3 family protein
Chr10	7647063	7647337	WRKY10_2_peak_232	42	5.59741	Intron (mRNA:MD10G1055800.1/gene:MD10G1055800	7643761	7648582	4822	MD10G1055800	dynamin-related protein 3A;function=dynamin-related protein 3A
Chr10	7675237	7675521	WRKY10_1_peak_689	99	1.99722	Promoter (1-2kb)	7676214	7676828	615	MD10G1056000	vacuolar protein sorting 46.1;function=vacuolar protein sorting 46.1
Chr10	8781827	8782111	WRKY10_1_peak_690	47	1.99619	Distal Intergenic	8777619	8778347	729	MD10G1064400	Receptor-like protein kinase-related family protein;function=Receptor-like protein kinase-related family protein
Chr10	9215613	9215897	WRKY10_1_peak_691	56	1.997	Promoter (<=1kb)	9216263	9219031	2769	MD10G1067000	purple acid phosphatase 10;function=purple acid phosphatase 10
Chr10	9226180	9226464	WRKY10_1_peak_692	17	1.99666	Distal Intergenic	9220604	9221089	486	MD10G1067100	S phase kinase-associated protein 1;function=S phase kinase-associated protein 1
Chr10	10114319	10114603	WRKY10_1_peak_693	30	1.9974	Distal Intergenic	10122933	10123616	684	MD10G1072700	Protein of unknown function;function=Protein of unknown function
Chr10	10327054	10327338	WRKY10_1_peak_694	56	1.9981	Distal Intergenic	10363686	10367028	3343	MD10G1073600	NmrA-like negative transcriptional regulator family protein;function=NmrA-like negative transcriptional regulator family protein
Chr10	10417377	10417661	WRKY10_1_peak_695	328	1.99683	Promoter (<=1kb)	10417397	10427055	9659	MD10G1073900	Adenine nucleotide alpha hydrolases-like superfamily protein;function=Adenine nucleotide alpha hydrolases-like superfamily protein
Chr10	10519874	10520272	WRKY10_2_peak_233	233	7.9532	Distal Intergenic	10539611	10539961	351	MD10G1074300	zinc finger (C3HC4-type RING finger) family protein;function=zinc finger (C3HC4-type RING finger) family protein
Chr10	12040318	12040602	WRKY10_1_peak_696	17	1.99805	Distal Intergenic	12036179	12036337	159	MD10G1081800	thioredoxin-dependent peroxidase 1;function=thioredoxin-dependent peroxidase 1
Chr10	12347889	12348173	WRKY10_1_peak_697	14	1.99833	Distal Intergenic	12354147	12354632	486	MD10G1084100	Protein of unknown function;function=Protein of unknown function
Chr10	12407722	12408006	WRKY10_1_peak_698	17	1.99795	Promoter (<=1kb)	12408819	12411711	2893	MD10G1084500	general regulatory factor 2;function=general regulatory factor 2
Chr10	12556031	12556315	WRKY10_1_peak_699	34	1.99666	Distal Intergenic	12561469	12561882	414	MD10G1085700	Plant self-incompatibility protein S1 family;function=Plant self-incompatibility protein S1 family
Chr10	13348347	13348722	WRKY10_2_peak_234	48	8.84002	Promoter (<=1kb)	13348724	13348918	195	MD10G1089500	ribosomal protein S2;function=ribosomal protein S2
Chr10	13558313	13558597	WRKY10_1_peak_700	17	1.9973	Promoter (1-2kb)	13556850	13559891	3042	MD10G1090400	C2H2 and C2HC zinc fingers superfamily protein;function=C2H2 and C2HC zinc fingers superfamily protein
Chr10	13812179	13812463	WRKY10_1_peak_701	42	1.99746	Distal Intergenic	13842010	13842639	630	MD10G1091400	alpha/beta-Hydrolases superfamily protein;function=alpha/beta-Hydrolases superfamily protein
Chr10	13925775	13926059	WRKY10_1_peak_702	48	4.70004	Promoter (<=1kb)	13924836	13924936	101	MD10G1092000	ncRNA
Chr10	13922853	13924121	WRKY10_2_peak_235	56	10.9757	Promoter (<=1kb)	13924836	13924936	101	MD10G1092000	ncRNA
Chr10	13922853	13924121	WRKY10_2_peak_236	34	10.2105	Promoter (<=1kb)	13924836	13924936	101	MD10G1092000	ncRNA
Chr10	13924484	13926233	WRKY10_2_peak_237	48	8.64595	Promoter (<=1kb)	13924836	13924936	101	MD10G1092000	ncRNA
Chr10	13924484	13926233	WRKY10_2_peak_238	38	11.0227	Promoter (<=1kb)	13924836	13924936	101	MD10G1092000	ncRNA
Chr10	14119098	14119382	WRKY10_1_peak_703	42	1.99777	Distal Intergenic	14108410	14109078	669	MD10G1092500	Cyclin-dependent kinase inhibitor family protein;function=Cyclin-dependent kinase inhibitor family protein
Chr10	14885922	14886206	WRKY10_1_peak_704	56	1.99827	Promoter (1-2kb)	14884027	14887697	3671	MD10G1095100	minichromosome maintenance 10;function=minichromosome maintenance 10
Chr10	15112251	15112535	WRKY10_1_peak_705	56	1.99444	Promoter (1-2kb)	15110190	15110323	134	MD10G1096300	ncRNA
Chr10	15640317	15640618	WRKY10_2_peak_239	157	4.98033	Distal Intergenic	15620661	15620777	117	MD10G1098100	ncRNA
Chr10	15861317	15861601	WRKY10_1_peak_706	135	1.99719	Promoter (2-3kb)	15863644	15868525	4882	MD10G1098700	S-methyl-5-thioribose kinase;function=S-methyl-5-thioribose kinase
Chr10	16971396	16972098	WRKY10_2_peak_240	181	6.63414	Promoter (<=1kb)	16971715	16971948	234	MD10G1104000	CemA-like proton extrusion protein-related;function=CemA-like proton extrusion protein-related
Chr10	16971396	16972098	WRKY10_2_peak_241	192	5.58489	Promoter (<=1kb)	16971715	16971948	234	MD10G1104000	CemA-like proton extrusion protein-related;function=CemA-like proton extrusion protein-related
Chr10	16981373	16981657	WRKY10_1_peak_707	29	1.99854	Distal Intergenic	16985430	16989497	4068	MD10G1104200	CLP protease proteolytic subunit 1;function=CLP protease proteolytic subunit 1
Chr10	17360778	17361062	WRKY10_1_peak_708	14	1.99444	Distal Intergenic	17339231	17339919	689	MD10G1106000	PLAC8 family protein;function=PLAC8 family protein
Chr10	17504193	17504477	WRKY10_1_peak_709	56	1.99666	Promoter (<=1kb)	17489175	17503926	14752	MD10G1106700	myosin heavy chain-related;function=myosin heavy chain-related
Chr10	17522173	17522457	WRKY10_1_peak_710	34	1.99752	Downstream (1-2kb)	17524407	17530297	5891	MD10G1106800	telomere repeat binding factor 1;function=telomere repeat binding factor 1
Chr10	17574755	17575039	WRKY10_1_peak_711	56	4.664	Promoter (1-2kb)	17576074	17576135	62	MD10G1107200	ncRNA
Chr10	17575315	17575824	WRKY10_1_peak_712	34	7.14033	Promoter (<=1kb)	17576074	17576135	62	MD10G1107200	ncRNA
Chr10	17574483	17576036	WRKY10_2_peak_242	56	24.812	Promoter (<=1kb)	17576074	17576135	62	MD10G1107200	ncRNA
Chr10	17574483	17576036	WRKY10_2_peak_243	48	23.0271	Promoter (<=1kb)	17576074	17576135	62	MD10G1107200	ncRNA
Chr10	19279932	19280283	WRKY10_2_peak_244	28	9.56919	Distal Intergenic	19289324	19289605	282	MD10G1116100	photolyase/blue-light receptor 2;function=photolyase/blue-light receptor 2
Chr10	19305181	19305465	WRKY10_1_peak_713	56	1.99666	Distal Intergenic	19294197	19294532	336	MD10G1116300	Ribosomal protein L6 family protein;function=Ribosomal protein L6 family protein
Chr10	19973172	19973456	WRKY10_1_peak_714	17	1.99841	Promoter (2-3kb)	19975662	19975775	114	MD10G1122700	ncRNA
Chr10	20916339	20916618	WRKY10_2_peak_245	17	4.07999	Promoter (1-2kb)	20914795	20915539	745	MD10G1128700	NA
Chr10	21593635	21594007	WRKY10_2_peak_246	56	8.6873	Promoter (<=1kb)	21593877	21593968	92	MD10G1133900	ncRNA
Chr10	22346725	22347009	WRKY10_1_peak_715	48	1.99778	Distal Intergenic	22351198	22351683	486	MD10G1138500	NA
Chr10	22459392	22459676	WRKY10_1_peak_716	30	1.99854	Promoter (<=1kb)	22444558	22459585	15028	MD10G1139800	Patched family protein;function=Patched family protein
Chr10	22552086	22552370	WRKY10_1_peak_717	17	1.99722	Distal Intergenic	22556339	22565135	8797	MD10G1140800	Calcium-binding EF hand family protein;function=Calcium-binding EF hand family protein
Chr10	22759145	22759429	WRKY10_1_peak_718	48	1.99746	Promoter (2-3kb)	22756804	22762247	5444	MD10G1141700	CCAAT-binding factor;function=CCAAT-binding factor
Chr10	22904455	22904974	WRKY10_2_peak_247	154	14.6996	Promoter (<=1kb)	22901621	22903864	2244	MD10G1143100	Vacuolar sorting protein 9 (VPS9) domain;function=Vacuolar sorting protein 9 (VPS9) domain
Chr10	23120348	23120632	WRKY10_1_peak_719	56	1.99854	Promoter (<=1kb)	23121417	23122142	726	MD10G1144600	Cysteine/Histidine-rich C1 domain family protein;function=Cysteine/Histidine-rich C1 domain family protein
Chr10	23267921	23268205	WRKY10_1_peak_720	34	1.99833	Distal Intergenic	23279522	23279628	107	MD10G1146400	ncRNA
Chr10	24689943	24690227	WRKY10_1_peak_721	17	1.99854	Distal Intergenic	24694444	24696651	2208	MD10G1158100	polypeptide 1;function=polypeptide 1
Chr10	25635157	25635441	WRKY10_1_peak_722	34	1.99825	Promoter (1-2kb)	25637270	25637359	90	MD10G1165700	ncRNA
Chr10	26416804	26417088	WRKY10_1_peak_723	160	1.99844	Promoter (2-3kb)	26414606	26417362	2757	MD10G1171300	Tetraspanin family protein;function=Tetraspanin family protein
Chr10	27497676	27497960	WRKY10_1_peak_724	30	1.99833	Promoter (1-2kb)	27495946	27498490	2545	MD10G1181700	NA
Chr10	27593086	27593370	WRKY10_1_peak_725	56	1.99854	Distal Intergenic	27583987	27584102	116	MD10G1183000	ncRNA
Chr10	27807014	27807298	WRKY10_1_peak_726	17	1.99854	Promoter (<=1kb)	27807139	27807897	759	MD10G1184800	ethylene response factor 1;function=ethylene response factor 1
Chr10	28136743	28137027	WRKY10_1_peak_727	24	1.99833	Distal Intergenic	28147808	28147903	96	MD10G1187100	ncRNA
Chr10	28860120	28860404	WRKY10_1_peak_728	56	1.99777	Promoter (1-2kb)	28858772	28860018	1247	MD10G1192100	photosystem II reaction center W;function=photosystem II reaction center W
Chr10	29308635	29308919	WRKY10_1_peak_729	56	1.99838	Distal Intergenic	29293170	29294970	1801	MD10G1194900	Pectin lyase-like superfamily protein;function=Pectin lyase-like superfamily protein
Chr10	29537804	29538088	WRKY10_1_peak_730	56	1.99825	Promoter (2-3kb)	29537974	29540865	2892	MD10G1197300	Ankyrin repeat family protein;function=Ankyrin repeat family protein
Chr10	29847640	29847924	WRKY10_1_peak_731	56	1.99666	Distal Intergenic	29840717	29842036	1320	MD10G1200300	HXXXD-type acyl-transferase family protein;function=HXXXD-type acyl-transferase family protein
Chr10	29979170	29979454	WRKY10_1_peak_732	17	1.99854	Promoter (<=1kb)	29976847	29978175	1329	MD10G1201800	Galactosyl transferase GMA12/MNN10 family protein;function=Galactosyl transferase GMA12/MNN10 family protein
Chr10	30304586	30304870	WRKY10_1_peak_733	56	1.99794	Promoter (1-2kb)	30303123	30316243	13121	MD10G1204000	cyclophilin 59;function=cyclophilin 59
Chr10	30855072	30855356	WRKY10_1_peak_734	34	1.99854	Distal Intergenic	30846735	30847476	742	MD10G1209600	FTSH protease 12;function=FTSH protease 12
Chr10	31139813	31140097	WRKY10_1_peak_735	34	1.99821	3' UTR	31138899	31143746	4848	MD10G1212900	dehydroascorbate reductase;function=dehydroascorbate reductase
Chr10	31291529	31291813	WRKY10_1_peak_736	30	1.99846	Distal Intergenic	31298684	31298793	110	MD10G1214800	ncRNA
Chr10	31305017	31305301	WRKY10_1_peak_737	56	1.99841	Distal Intergenic	31298684	31298793	110	MD10G1214800	ncRNA
Chr10	31372019	31372392	WRKY10_2_peak_248	56	16.8334	Promoter (<=1kb)	31372048	31372131	84	MD10G1215300	ncRNA
Chr10	31529949	31530233	WRKY10_1_peak_738	17	1.99722	Downstream (1-2kb)	31531950	31534625	2676	MD10G1216800	Protein of unknown function (DUF620);function=Protein of unknown function (DUF620)
Chr10	31539828	31540112	WRKY10_1_peak_739	34	1.99777	Promoter (<=1kb)	31539017	31542210	3194	MD10G1216900	Lactate/malate dehydrogenase family protein;function=Lactate/malate dehydrogenase family protein
Chr10	32256044	32256328	WRKY10_1_peak_740	56	1.99843	Downstream (<1kb)	32257318	32259876	2559	MD10G1225100	DNA glycosylase superfamily protein;function=DNA glycosylase superfamily protein
Chr10	32835411	32836102	WRKY10_2_peak_249	30	11.2714	Promoter (1-2kb)	32833606	32837507	3902	MD10G1231900	20S proteasome alpha subunit E1;function=20S proteasome alpha subunit E1
Chr10	33639118	33639402	WRKY10_1_peak_741	34	1.99846	Distal Intergenic	33642599	33643718	1120	MD10G1240900	Subtilase family protein;function=Subtilase family protein
Chr10	33807639	33807923	WRKY10_1_peak_742	56	1.99854	Promoter (<=1kb)	33804436	33807542	3107	MD10G1243700	NA
Chr10	33873249	33873533	WRKY10_1_peak_743	56	1.99722	Promoter (<=1kb)	33871187	33872773	1587	MD10G1244000	FAD-binding Berberine family protein;function=FAD-binding Berberine family protein
Chr10	35082262	35082546	WRKY10_1_peak_744	56	1.99832	Promoter (<=1kb)	35082997	35086218	3222	MD10G1256400	Other Eukaryotes -339 (source: NCBI BLink).;function=Other Eukaryotes -339 (source: NCBI BLink).
Chr10	35552220	35552504	WRKY10_1_peak_745	34	1.99848	Intron (ncRNA:MD10G1261200.1/gene:MD10G1261200	35547515	35555611	8097	MD10G1261200	NA
Chr10	36079258	36079543	WRKY10_2_peak_250	151	4.81209	Promoter (2-3kb)	36076545	36079021	2477	MD10G1267800	Ribosomal protein L32e;function=Ribosomal protein L32e
Chr10	36720854	36721138	WRKY10_1_peak_746	56	1.99722	Promoter (1-2kb)	36722722	36722865	144	MD10G1276000	ncRNA
Chr10	36763868	36764152	WRKY10_1_peak_747	17	1.99794	Promoter (<=1kb)	36763816	36769657	5842	MD10G1276500	cellulose synthase family protein;function=cellulose synthase family protein
Chr10	36765891	36766175	WRKY10_1_peak_748	34	1.99854	Promoter (2-3kb)	36763816	36769657	5842	MD10G1276500	cellulose synthase family protein;function=cellulose synthase family protein
Chr10	37414269	37414553	WRKY10_1_peak_749	48	1.99854	Distal Intergenic	37422464	37427610	5147	MD10G1283800	Protein of unknown function;function=Protein of unknown function
Chr10	37826393	37826677	WRKY10_1_peak_750	34	1.99794	Exon (mRNA:MD10G1289100.1/gene:MD10G1289100	37820341	37830401	10061	MD10G1289100	homeobox-1;function=homeobox-1
Chr10	37920703	37920987	WRKY10_1_peak_751	48	1.99722	Promoter (2-3kb)	37917031	37923108	6078	MD10G1290500	CemA-like proton extrusion protein-related;function=CemA-like proton extrusion protein-related
Chr10	38450873	38451157	WRKY10_1_peak_752	56	1.99611	Promoter (1-2kb)	38450136	38452466	2331	MD10G1296900	Clathrin light chain protein;function=Clathrin light chain protein
Chr10	38477886	38478170	WRKY10_1_peak_753	34	1.99389	Promoter (1-2kb)	38474715	38476350	1636	MD10G1297200	alpha/beta-Hydrolases superfamily protein;function=alpha/beta-Hydrolases superfamily protein
Chr10	38670475	38670759	WRKY10_1_peak_754	34	1.99777	Distal Intergenic	38661973	38663805	1833	MD10G1299300	Ycf1 protein;function=Ycf1 protein
Chr10	39080033	39080317	WRKY10_1_peak_755	14	1.99825	Promoter (2-3kb)	39077114	39078723	1610	MD10G1304600	MYB-like 102;function=MYB-like 102
Chr10	39652262	39652546	WRKY10_1_peak_756	17	1.99777	Promoter (1-2kb)	39653573	39655729	2157	MD10G1311900	C-terminal cysteine residue is changed to a serine 1;function=C-terminal cysteine residue is changed to a serine 1
Chr10	40364699	40364983	WRKY10_1_peak_757	14	1.99841	Promoter (<=1kb)	40364589	40367614	3026	MD10G1322000	Galactosyltransferase family protein;function=Galactosyltransferase family protein
Chr10	40404561	40404845	WRKY10_1_peak_758	38	1.99777	Distal Intergenic	40398605	40400603	1999	MD10G1322600	NA
Chr10	40623149	40623433	WRKY10_1_peak_759	56	1.99666	Promoter (1-2kb)	40625349	40627540	2192	MD10G1325900	Chaperonin-like RbcX protein;function=Chaperonin-like RbcX protein
Chr10	41287846	41288130	WRKY10_1_peak_760	48	1.99835	Promoter (2-3kb)	41285178	41288271	3094	MD10G1336400	ferredoxin hydrogenases;function=ferredoxin hydrogenases
Chr11	155757	156129	WRKY10_2_peak_251	56	10.2753	Distal Intergenic	159649	165027	5379	MD11G1001200	Protein of unknown function;function=Protein of unknown function
Chr11	157265	158006	WRKY10_2_peak_252	126	16.7249	Promoter (1-2kb)	159649	165027	5379	MD11G1001200	Protein of unknown function;function=Protein of unknown function
Chr11	158412	158983	WRKY10_2_peak_253	34	11.5932	Promoter (<=1kb)	159649	165027	5379	MD11G1001200	Protein of unknown function;function=Protein of unknown function
Chr11	701513	701797	WRKY10_1_peak_761	56	1.99666	Promoter (<=1kb)	700057	701764	1708	MD11G1008000	calcium ion binding;function=calcium ion binding
Chr11	1414912	1415196	WRKY10_1_peak_762	161	1.99854	Promoter (2-3kb)	1417299	1417371	73	MD11G1017700	ncRNA
Chr11	1422047	1422472	WRKY10_2_peak_254	95	12.6703	Promoter (1-2kb)	1418633	1420861	2229	MD11G1017800	receptor like protein 2;function=receptor like protein 2
Chr11	1444719	1445126	WRKY10_2_peak_255	197	14.4578	Distal Intergenic	1439432	1441603	2172	MD11G1018300	receptor like protein 3;function=receptor like protein 3
Chr11	3164892	3165176	WRKY10_1_peak_763	73	1.99722	Exon (mRNA:MD11G1036600.1/gene:MD11G1036600	3162147	3171338	9192	MD11G1036600	Protein of unknown function;function=Protein of unknown function
Chr11	4005599	4005883	WRKY10_1_peak_764	56	1.99081	Downstream (1-2kb)	4002463	4004220	1758	MD11G1046000	C2H2-type zinc finger family protein;function=C2H2-type zinc finger family protein
Chr11	4853152	4853436	WRKY10_1_peak_765	74	1.99827	Distal Intergenic	4857992	4858109	118	MD11G1057000	ncRNA
Chr11	5066407	5066691	WRKY10_1_peak_766	17	1.99229	Promoter (2-3kb)	5062682	5064157	1476	MD11G1059300	methyltransferases;function=methyltransferases
Chr11	5078205	5078489	WRKY10_1_peak_767	56	1.99335	Distal Intergenic	5068503	5071526	3024	MD11G1059400	WRKY DNA-binding protein 33;function=WRKY DNA-binding protein 33
Chr11	5569220	5569504	WRKY10_1_peak_768	56	1.99555	Promoter (<=1kb)	5570106	5572880	2775	MD11G1064700	NAD(P)-binding Rossmann-fold superfamily protein;function=NAD(P)-binding Rossmann-fold superfamily protein
Chr11	5572041	5572325	WRKY10_1_peak_769	48	1.98836	Promoter (<=1kb)	5572883	5574442	1560	MD11G1064800	Protein of unknown function;function=Protein of unknown function
Chr11	5875077	5875361	WRKY10_1_peak_770	56	1.99854	Promoter (<=1kb)	5874129	5876788	2660	MD11G1068000	ZIP metal ion transporter family;function=ZIP metal ion transporter family
Chr11	5893306	5894849	WRKY10_2_peak_256	17	16.1641	Promoter (<=1kb)	5894009	5894103	95	MD11G1068300	ncRNA
Chr11	5893306	5894849	WRKY10_2_peak_257	48	11.5056	Promoter (<=1kb)	5894009	5894103	95	MD11G1068300	ncRNA
Chr11	5895415	5895699	WRKY10_1_peak_771	30	4.46827	Promoter (<=1kb)	5895570	5896543	974	MD11G1068500	PsaA/PsaB protein;function=PsaA/PsaB protein
Chr11	5895051	5896642	WRKY10_2_peak_258	56	14.6344	Promoter (<=1kb)	5895570	5896543	974	MD11G1068500	PsaA/PsaB protein;function=PsaA/PsaB protein
Chr11	5895051	5896642	WRKY10_2_peak_259	56	13.7024	Promoter (<=1kb)	5895570	5896543	974	MD11G1068500	PsaA/PsaB protein;function=PsaA/PsaB protein
Chr11	7216273	7216557	WRKY10_1_peak_772	14	1.99854	Promoter (2-3kb)	7217836	7219004	1169	MD11G1085700	NA
Chr11	7815105	7815389	WRKY10_1_peak_773	56	1.998	Downstream (1-2kb)	7816396	7818857	2462	MD11G1093900	NAD(P)-binding Rossmann-fold superfamily protein;function=NAD(P)-binding Rossmann-fold superfamily protein
Chr11	8902008	8902292	WRKY10_1_peak_774	30	1.99833	Downstream (<1kb)	8890354	8893550	3197	MD11G1104600	Leucine-rich repeat protein kinase family protein;function=Leucine-rich repeat protein kinase family protein
Chr11	9042331	9042615	WRKY10_1_peak_775	48	1.99699	Promoter (2-3kb)	9045118	9045770	653	MD11G1105800	NA
Chr11	9510213	9510497	WRKY10_1_peak_776	56	1.99699	Exon (mRNA:MD11G1107800.1/gene:MD11G1107800	9504956	9505950	995	MD11G1107700	CAX interacting protein 4;function=CAX interacting protein 4
Chr11	9536237	9536521	WRKY10_1_peak_777	110	1.99444	Promoter (1-2kb)	9535212	9537123	1912	MD11G1108300	outer plastid envelope protein 16-1;function=outer plastid envelope protein 16-1
Chr11	10158901	10159185	WRKY10_1_peak_778	34	1.99777	Promoter (<=1kb)	10158416	10158848	433	MD11G1112300	NA
Chr11	10425913	10426197	WRKY10_1_peak_779	56	1.99722	Promoter (1-2kb)	10427718	10431894	4177	MD11G1115400	polypeptide 1;function=polypeptide 1
Chr11	10995906	10996190	WRKY10_1_peak_780	17	1.99746	Promoter (1-2kb)	10998123	11000366	2244	MD11G1120400	Basic helix-loop-helix (bHLH) DNA-binding family protein;function=Basic helix-loop-helix (bHLH) DNA-binding family protein
Chr11	11046779	11047063	WRKY10_1_peak_781	56	1.99854	Distal Intergenic	11031046	11033880	2835	MD11G1120700	Protein kinase superfamily protein;function=Protein kinase superfamily protein
Chr11	12774264	12774559	WRKY10_1_peak_782	56	5.93876	Promoter (<=1kb)	12774325	12774489	165	MD11G1138700	photosynthetic electron transfer B;function=photosynthetic electron transfer B
Chr11	12774245	12774720	WRKY10_2_peak_260	48	23.005	Promoter (<=1kb)	12774325	12774489	165	MD11G1138700	photosynthetic electron transfer B;function=photosynthetic electron transfer B
Chr11	12798325	12798609	WRKY10_1_peak_783	17	1.99795	Distal Intergenic	12775131	12779943	4813	MD11G1138800	glycosyltransferase family protein 2;function=glycosyltransferase family protein 2
Chr11	13209024	13209308	WRKY10_1_peak_784	56	1.99555	Downstream (1-2kb)	13210371	13218251	7881	MD11G1141300	NA
Chr11	14195375	14195748	WRKY10_2_peak_261	56	19.9878	Promoter (<=1kb)	14195462	14195931	470	MD11G1149700	ncRNA
Chr11	15957421	15957705	WRKY10_1_peak_785	48	1.99777	Promoter (2-3kb)	15951077	15954706	3630	MD11G1161500	Tetratricopeptide repeat (TPR)-like superfamily protein;function=Tetratricopeptide repeat (TPR)-like superfamily protein
Chr11	16744732	16745016	WRKY10_1_peak_786	56	1.99722	Distal Intergenic	16728213	16730414	2202	MD11G1164400	ncRNA
Chr11	16998116	16998400	WRKY10_1_peak_787	17	1.99699	3' UTR	16980200	16987093	6894	MD11G1164700	RNA-binding (RRM/RBD/RNP motifs) family protein;function=RNA-binding (RRM/RBD/RNP motifs) family protein
Chr11	17020211	17020495	WRKY10_1_peak_788	56	1.99743	Distal Intergenic	16998212	17010380	12169	MD11G1164800	sec23/sec24 transport family protein;function=sec23/sec24 transport family protein
Chr11	17206625	17206909	WRKY10_1_peak_789	17	1.99746	Distal Intergenic	17158463	17158576	114	MD11G1165200	ncRNA
Chr11	17811907	17812191	WRKY10_1_peak_790	56	1.99722	Distal Intergenic	17827932	17829711	1780	MD11G1167600	Pollen Ole e 1 allergen and extensin family protein;function=Pollen Ole e 1 allergen and extensin family protein
Chr11	17873956	17874240	WRKY10_1_peak_791	17	1.99611	Distal Intergenic	17865458	17870076	4619	MD11G1167800	ncRNA
Chr11	18249098	18249382	WRKY10_1_peak_792	17	1.99777	Promoter (<=1kb)	18250073	18253023	2951	MD11G1169900	photosystem I subunit O;function=photosystem I subunit O
Chr11	19191566	19191850	WRKY10_1_peak_793	56	1.99666	Distal Intergenic	19206053	19208530	2478	MD11G1172800	thioredoxin-like U5 snRNP;function=thioredoxin-like U5 snRNP
Chr11	19204835	19205119	WRKY10_1_peak_794	48	1.99772	Promoter (<=1kb)	19206053	19208530	2478	MD11G1172800	thioredoxin-like U5 snRNP;function=thioredoxin-like U5 snRNP
Chr11	19967942	19968226	WRKY10_1_peak_795	119	1.99611	Promoter (<=1kb)	19952723	19968431	15709	MD11G1173100	transcription factor-related;function=transcription factor-related
Chr11	20230296	20230581	WRKY10_2_peak_262	86	5.4154	Distal Intergenic	20242290	20243764	1475	MD11G1173800	NA
Chr11	20618600	20618884	WRKY10_1_peak_796	73	1.99777	Distal Intergenic	20577988	20591995	14008	MD11G1174900	ubiquitin-specific protease 8;function=ubiquitin-specific protease 8
Chr11	20999827	21000111	WRKY10_1_peak_797	104	1.99814	Promoter (<=1kb)	20997679	21000472	2794	MD11G1177000	thylakoid lumenal P17.1 protein;function=thylakoid lumenal P17.1 protein
Chr11	21243147	21243431	WRKY10_1_peak_798	99	1.995	Distal Intergenic	21267184	21267302	119	MD11G1177600	ncRNA
Chr11	21904915	21905199	WRKY10_1_peak_799	16	1.99722	Distal Intergenic	21893460	21894230	771	MD11G1180200	FIZZY-related 2;function=FIZZY-related 2
Chr11	22494743	22495027	WRKY10_1_peak_800	57	1.99666	Distal Intergenic	22485720	22487806	2087	MD11G1182600	Pectin lyase-like superfamily protein;function=Pectin lyase-like superfamily protein
Chr11	24435618	24436091	WRKY10_2_peak_263	98	22.7571	Distal Intergenic	24506611	24509253	2643	MD11G1184100	calcium-dependent protein kinase 17;function=calcium-dependent protein kinase 17
Chr11	24524945	24525229	WRKY10_1_peak_801	80	1.99746	Downstream (<1kb)	24525401	24531251	5851	MD11G1184200	rhodanese-like domain-containing protein / PPIC-type PPIASE domain-containing protein;function=rhodanese-like domain-containing protein / PPIC-type PPIASE domain-containing protein
Chr11	26909527	26909819	WRKY10_2_peak_264	214	8.18541	Promoter (1-2kb)	26903039	26907744	4706	MD11G1190600	Protein of unknown function (DUF3411);function=Protein of unknown function (DUF3411)
Chr11	27203049	27203333	WRKY10_1_peak_802	228	1.99699	Distal Intergenic	27211297	27211974	678	MD11G1191600	receptor kinase 3;function=receptor kinase 3
Chr11	27356156	27356440	WRKY10_1_peak_803	144	1.99722	Distal Intergenic	27332752	27339954	7203	MD11G1192400	subunit A1;function=subunit A1
Chr11	27860132	27860416	WRKY10_1_peak_804	131	1.99722	Distal Intergenic	27865305	27866109	805	MD11G1194300	16:0delta9 desaturase 2;function=16:0delta9 desaturase 2
Chr11	28641557	28641841	WRKY10_1_peak_805	135	1.99757	Promoter (1-2kb)	28640281	28640748	468	MD11G1198700	FASCICLIN-like arabinogalactan 1;function=FASCICLIN-like arabinogalactan 1
Chr11	29226804	29227088	WRKY10_1_peak_806	190	1.99827	Promoter (1-2kb)	29228398	29231068	2671	MD11G1202000	Ribosomal protein S10p/S20e family protein;function=Ribosomal protein S10p/S20e family protein
Chr11	29794069	29794353	WRKY10_1_peak_807	110	1.99722	Promoter (<=1kb)	29795083	29798731	3649	MD11G1204100	NA
Chr11	29982231	29982515	WRKY10_1_peak_808	121	1.99765	Distal Intergenic	29995919	29997839	1921	MD11G1205200	Protein kinase superfamily protein;function=Protein kinase superfamily protein
Chr11	30340995	30341279	WRKY10_1_peak_809	129	1.995	Distal Intergenic	30352797	30355083	2287	MD11G1208300	subunit E;function=subunit E
Chr11	30791175	30791686	WRKY10_2_peak_265	238	9.34556	Downstream (1-2kb)	30793079	30795904	2826	MD11G1210500	Protein of unknown function (DUF3537);function=Protein of unknown function (DUF3537)
Chr11	31907856	31908140	WRKY10_1_peak_810	95	1.99794	Distal Intergenic	31918611	31918994	384	MD11G1218800	an inducer of photoxidative stress.;function=an inducer of photoxidative stress.
Chr11	32018272	32018722	WRKY10_2_peak_266	56	13.1627	Distal Intergenic	32044129	32044202	74	MD11G1219400	ncRNA
Chr11	32018956	32019891	WRKY10_2_peak_267	34	7.50902	Distal Intergenic	32044129	32044202	74	MD11G1219400	ncRNA
Chr11	32018956	32019891	WRKY10_2_peak_268	48	10.9338	Distal Intergenic	32044129	32044202	74	MD11G1219400	ncRNA
Chr11	32039874	32040254	WRKY10_2_peak_269	28	6.58116	Distal Intergenic	32044129	32044202	74	MD11G1219400	ncRNA
Chr11	32040566	32041133	WRKY10_2_peak_270	34	12.6699	Downstream (2-3kb)	32044129	32044202	74	MD11G1219400	ncRNA
Chr11	32042714	32043179	WRKY10_2_peak_271	48	12.2142	Promoter (1-2kb)	32044129	32044202	74	MD11G1219400	ncRNA
Chr11	32043680	32044173	WRKY10_2_peak_272	56	10.7062	Promoter (<=1kb)	32044129	32044202	74	MD11G1219400	ncRNA
Chr11	32430753	32431037	WRKY10_1_peak_811	17	1.99666	Distal Intergenic	32417409	32417482	74	MD11G1221400	ncRNA
Chr11	32543761	32544508	WRKY10_2_peak_273	56	8.9705	Distal Intergenic	32540664	32543281	2618	MD11G1222100	Protein of unknown function;function=Protein of unknown function
Chr11	32543761	32544508	WRKY10_2_peak_274	22	5.29534	Distal Intergenic	32540664	32543281	2618	MD11G1222100	Protein of unknown function;function=Protein of unknown function
Chr11	32867841	32868125	WRKY10_1_peak_812	42	1.99805	Promoter (<=1kb)	32863545	32866886	3342	MD11G1224600	COBRA-like protein 10 precursor;function=COBRA-like protein 10 precursor
Chr11	32936284	32936568	WRKY10_1_peak_813	56	1.99848	Distal Intergenic	32941247	32941360	114	MD11G1225000	ncRNA
Chr11	33020511	33020795	WRKY10_1_peak_814	56	1.99821	Promoter (1-2kb)	33019234	33019358	125	MD11G1226500	ncRNA
Chr11	33076671	33076955	WRKY10_1_peak_815	56	1.99777	Promoter (2-3kb)	33074083	33078069	3987	MD11G1227100	Transducin/WD40 repeat-like superfamily protein;function=Transducin/WD40 repeat-like superfamily protein
Chr11	33195189	33195473	WRKY10_1_peak_816	30	1.99767	Promoter (<=1kb)	33195522	33195601	80	MD11G1228100	ncRNA
Chr11	33781510	33781794	WRKY10_1_peak_817	48	1.99762	Distal Intergenic	33802014	33803662	1649	MD11G1232000	S-locus lectin protein kinase family protein;function=S-locus lectin protein kinase family protein
Chr11	33834049	33834333	WRKY10_1_peak_818	14	1.99806	Promoter (<=1kb)	33831363	33833855	2493	MD11G1232100	terpene synthase 21;function=terpene synthase 21
Chr11	33895664	33895996	WRKY10_2_peak_275	34	6.63187	Distal Intergenic	33888246	33888651	406	MD11G1232600	S-locus lectin protein kinase family protein;function=S-locus lectin protein kinase family protein
Chr11	34097820	34098104	WRKY10_1_peak_819	48	1.99666	Promoter (1-2kb)	34095753	34096402	650	MD11G1234200	ncRNA
Chr11	34500629	34500913	WRKY10_1_peak_820	17	1.99838	Promoter (<=1kb)	34500551	34504988	4438	MD11G1237300	cytochrome c biogenesis protein family;function=cytochrome c biogenesis protein family
Chr11	35054506	35054790	WRKY10_1_peak_821	34	1.99666	Promoter (2-3kb)	35057353	35057975	623	MD11G1241000	NA
Chr11	35158152	35158436	WRKY10_1_peak_822	56	1.99808	Distal Intergenic	35144633	35147075	2443	MD11G1241500	Protein of unknown function (DUF1218);function=Protein of unknown function (DUF1218)
Chr11	35501046	35501490	WRKY10_2_peak_276	56	8.44653	Promoter (<=1kb)	35500346	35501560	1215	MD11G1243900	hypothetical protein;function=hypothetical protein
Chr11	37943531	37943815	WRKY10_1_peak_823	56	1.99714	Distal Intergenic	37948232	37949376	1145	MD11G1264300	Other Eukaryotes -0 (source: NCBI BLink).;function=Other Eukaryotes -0 (source: NCBI BLink).
Chr11	38393081	38393365	WRKY10_1_peak_824	34	1.99792	Distal Intergenic	38388645	38390003	1359	MD11G1268100	Leucine-rich repeat transmembrane protein kinase;function=Leucine-rich repeat transmembrane protein kinase
Chr11	38566784	38567068	WRKY10_1_peak_825	34	1.99762	Distal Intergenic	38560957	38565356	4400	MD11G1270200	hAT family dimerisation domain;function=hAT family dimerisation domain
Chr11	38924660	38924944	WRKY10_1_peak_826	56	1.99848	Promoter (2-3kb)	38917316	38927797	10482	MD11G1272500	senescence-related gene 1;function=senescence-related gene 1
Chr11	39050241	39050525	WRKY10_1_peak_827	30	1.99805	Promoter (<=1kb)	39047528	39051029	3502	MD11G1274000	polypeptide 15;function=polypeptide 15
Chr11	39212716	39213000	WRKY10_1_peak_828	48	1.99825	Promoter (<=1kb)	39211538	39213337	1800	MD11G1275200	2-oxoglutarate (2OG) and Fe(II)-dependent oxygenase superfamily protein;function=2-oxoglutarate (2OG) and Fe(II)-dependent oxygenase superfamily protein
Chr11	39235580	39235864	WRKY10_1_peak_829	56	1.99833	Distal Intergenic	39240033	39240987	955	MD11G1275300	FBD / Leucine Rich Repeat domains containing protein;function=FBD / Leucine Rich Repeat domains containing protein
Chr11	39356723	39357023	WRKY10_2_peak_277	48	4.22306	Downstream (1-2kb)	39350348	39350599	252	MD11G1276400	NADH dehydrogenase (ubiquinone)s;function=NADH dehydrogenase (ubiquinone)s
Chr11	39421081	39421365	WRKY10_1_peak_830	56	1.99762	Promoter (2-3kb)	39418852	39422380	3529	MD11G1277000	Protein of unknown function;function=Protein of unknown function
Chr11	39890281	39890565	WRKY10_1_peak_831	48	1.99794	Promoter (2-3kb)	39887762	39890748	2987	MD11G1281300	NA
Chr11	40040062	40040346	WRKY10_1_peak_832	17	1.99777	Distal Intergenic	40063412	40064664	1253	MD11G1281900	Bifunctional inhibitor/lipid-transfer protein/seed storage 2S albumin superfamily protein;function=Bifunctional inhibitor/lipid-transfer protein/seed storage 2S albumin superfamily protein
Chr11	40685920	40686204	WRKY10_1_peak_833	28	1.99777	Distal Intergenic	40690421	40692813	2393	MD11G1287100	malate transporter 12;function=malate transporter 12
Chr11	40798301	40798585	WRKY10_1_peak_834	28	1.99822	Promoter (<=1kb)	40798232	40803999	5768	MD11G1288300	NA
Chr11	41324073	41330276	WRKY10_2_peak_278	17	12.5862	Promoter (<=1kb)	41324373	41324689	317	MD11G1294200	ncRNA
Chr11	41324073	41330276	WRKY10_2_peak_279	34	13.3361	Promoter (<=1kb)	41324373	41324689	317	MD11G1294200	ncRNA
Chr11	41324073	41330276	WRKY10_2_peak_280	17	13.702	Promoter (<=1kb)	41324373	41324689	317	MD11G1294200	ncRNA
Chr11	41324073	41330276	WRKY10_2_peak_281	17	14.5653	Promoter (<=1kb)	41324373	41324689	317	MD11G1294200	ncRNA
Chr11	41324073	41330276	WRKY10_2_peak_282	28	12.7356	Promoter (<=1kb)	41324373	41324689	317	MD11G1294200	ncRNA
Chr11	41324073	41330276	WRKY10_2_peak_283	30	13.6289	Promoter (<=1kb)	41324373	41324689	317	MD11G1294200	ncRNA
Chr11	41324073	41330276	WRKY10_2_peak_284	48	12.9048	Promoter (<=1kb)	41324373	41324689	317	MD11G1294200	ncRNA
Chr11	41324073	41330276	WRKY10_2_peak_285	56	24.729	Promoter (<=1kb)	41324373	41324689	317	MD11G1294200	ncRNA
Chr11	41326665	41326961	WRKY10_1_peak_835	56	3.58443	Promoter (<=1kb)	41326105	41326254	150	MD11G1294300	ribosomal protein L20;function=ribosomal protein L20
Chr11	41329836	41330135	WRKY10_1_peak_836	56	5.26746	Promoter (<=1kb)	41329600	41329678	79	MD11G1294600	ncRNA
Chr11	41342600	41343048	WRKY10_2_peak_286	34	16.2753	Promoter (<=1kb)	41342573	41342836	264	MD11G1294800	acetyl-CoA carboxylase carboxyl transferase subunit beta;function=acetyl-CoA carboxylase carboxyl transferase subunit beta
Chr11	41344438	41348539	WRKY10_2_peak_287	14	15.788	Promoter (<=1kb)	41342953	41344486	1534	MD11G1294900	ribulose-bisphosphate carboxylases;function=ribulose-bisphosphate carboxylases
Chr11	41344438	41348539	WRKY10_2_peak_288	17	16.0002	Promoter (<=1kb)	41342953	41344486	1534	MD11G1294900	ribulose-bisphosphate carboxylases;function=ribulose-bisphosphate carboxylases
Chr11	41344438	41348539	WRKY10_2_peak_289	14	14.5306	Promoter (<=1kb)	41342953	41344486	1534	MD11G1294900	ribulose-bisphosphate carboxylases;function=ribulose-bisphosphate carboxylases
Chr11	41344438	41348539	WRKY10_2_peak_290	48	14.2591	Promoter (<=1kb)	41342953	41344486	1534	MD11G1294900	ribulose-bisphosphate carboxylases;function=ribulose-bisphosphate carboxylases
Chr11	41344438	41348539	WRKY10_2_peak_291	56	15.3497	Promoter (<=1kb)	41342953	41344486	1534	MD11G1294900	ribulose-bisphosphate carboxylases;function=ribulose-bisphosphate carboxylases
Chr11	41344438	41348539	WRKY10_2_peak_292	930	12.4522	Promoter (<=1kb)	41342953	41344486	1534	MD11G1294900	ribulose-bisphosphate carboxylases;function=ribulose-bisphosphate carboxylases
Chr11	41343487	41344268	WRKY10_2_peak_293	56	7.35527	Promoter (<=1kb)	41342953	41344486	1534	MD11G1294900	ribulose-bisphosphate carboxylases;function=ribulose-bisphosphate carboxylases
Chr11	41343487	41344268	WRKY10_2_peak_294	56	13.024	Promoter (<=1kb)	41342953	41344486	1534	MD11G1294900	ribulose-bisphosphate carboxylases;function=ribulose-bisphosphate carboxylases
Chr11	41345039	41345690	WRKY10_1_peak_837	17	5.38876	Promoter (<=1kb)	41344535	41345282	748	MD11G1295000	ribulose-bisphosphate carboxylases;function=ribulose-bisphosphate carboxylases
Chr11	41346038	41346322	WRKY10_1_peak_838	48	3.58443	Promoter (<=1kb)	41346056	41346559	504	MD11G1295100	ATP synthase subunit beta;function=ATP synthase subunit beta
Chr11	41349662	41350393	WRKY10_2_peak_295	30	14.7596	Promoter (<=1kb)	41350914	41351127	214	MD11G1295600	chain 3 protein;function=chain 3 protein
Chr11	41350649	41351565	WRKY10_2_peak_296	56	12.7668	Promoter (<=1kb)	41350914	41351127	214	MD11G1295600	chain 3 protein;function=chain 3 protein
Chr11	41351088	41351498	WRKY10_1_peak_839	48	3.61513	Promoter (<=1kb)	41351174	41351563	390	MD11G1295700	photosystem II reaction center protein G;function=photosystem II reaction center protein G
Chr11	41428752	41429036	WRKY10_1_peak_840	17	1.99783	Promoter (<=1kb)	41421409	41429068	7660	MD11G1296700	sister-chromatid cohesion protein 3;function=sister-chromatid cohesion protein 3
Chr11	41876170	41876454	WRKY10_1_peak_841	38	1.99666	Promoter (2-3kb)	41876026	41879451	3426	MD11G1303200	WEE1 kinase homolog;function=WEE1 kinase homolog
Chr11	41946745	41947029	WRKY10_1_peak_842	262	1.99811	Promoter (<=1kb)	41945399	41946343	945	MD11G1304500	heat shock factor binding protein;function=heat shock factor binding protein
Chr11	42706093	42706377	WRKY10_1_peak_843	56	1.99777	Promoter (<=1kb)	42707340	42717130	9791	MD11G1314700	Bromodomain;function=Bromodomain
Chr12	966987	967271	WRKY10_1_peak_844	48	1.99777	Promoter (<=1kb)	966983	971554	4572	MD12G1009200	Protein of unknown function (DUF1637);function=Protein of unknown function (DUF1637)
Chr12	1321752	1322036	WRKY10_1_peak_845	30	1.99854	Promoter (1-2kb)	1324018	1325972	1955	MD12G1012600	WUSCHEL related homeobox 12;function=WUSCHEL related homeobox 12
Chr12	2363639	2363923	WRKY10_1_peak_846	56	1.99814	Distal Intergenic	2356138	2360751	4614	MD12G1023400	Purple acid phosphatases superfamily protein;function=Purple acid phosphatases superfamily protein
Chr12	2964144	2964428	WRKY10_1_peak_847	56	1.995	Distal Intergenic	2974127	2975092	966	MD12G1026400	F-box/RNI-like superfamily protein;function=F-box/RNI-like superfamily protein
Chr12	3226655	3226939	WRKY10_1_peak_848	56	1.99817	Promoter (2-3kb)	3223571	3224095	525	MD12G1029500	Protein of unknown function;function=Protein of unknown function
Chr12	3475676	3475960	WRKY10_1_peak_849	56	1.99778	Promoter (<=1kb)	3476657	3477404	748	MD12G1031700	ncRNA
Chr12	3682752	3683036	WRKY10_1_peak_850	56	1.99778	Downstream (<1kb)	3683415	3690785	7371	MD12G1033300	MUTL-homologue 1;function=MUTL-homologue 1
Chr12	3935451	3935735	WRKY10_1_peak_851	303	1.99748	Distal Intergenic	3931653	3932144	492	MD12G1036700	Protein of unknown function;function=Protein of unknown function
Chr12	4004915	4005199	WRKY10_1_peak_852	34	1.99777	Promoter (1-2kb)	4006567	4008917	2351	MD12G1037400	Protein of unknown function;function=Protein of unknown function
Chr12	4392202	4392486	WRKY10_1_peak_853	17	1.99666	Distal Intergenic	4379708	4385568	5861	MD12G1040400	UDP-Glycosyltransferase superfamily protein;function=UDP-Glycosyltransferase superfamily protein
Chr12	4654389	4654673	WRKY10_1_peak_854	48	1.99795	Promoter (<=1kb)	4650199	4655169	4971	MD12G1042100	subunit A10;function=subunit A10
Chr12	4741476	4741760	WRKY10_1_peak_855	56	1.99821	Distal Intergenic	4750969	4751963	995	MD12G1042500	NA
Chr12	4780269	4780553	WRKY10_1_peak_856	56	1.99794	Distal Intergenic	4766671	4773491	6821	MD12G1042700	MD-2-related lipid recognition domain-containing protein / ML domain-containing protein;function=MD-2-related lipid recognition domain-containing protein / ML domain-containing protein
Chr12	4845570	4845854	WRKY10_1_peak_857	17	1.99787	Distal Intergenic	4854167	4862753	8587	MD12G1043100	ubiquitin-specific protease 8;function=ubiquitin-specific protease 8
Chr12	5315338	5315622	WRKY10_1_peak_858	56	1.9973	Downstream (1-2kb)	5303347	5307135	3789	MD12G1046500	alpha/beta-Hydrolases superfamily protein;function=alpha/beta-Hydrolases superfamily protein
Chr12	5529821	5530105	WRKY10_1_peak_859	34	1.99666	Distal Intergenic	5517942	5522320	4379	MD12G1048600	ubiquitin-specific protease 12;function=ubiquitin-specific protease 12
Chr12	5613044	5613328	WRKY10_1_peak_860	17	1.99816	Promoter (2-3kb)	5609969	5610110	142	MD12G1049000	ncRNA
Chr12	5983922	5984206	WRKY10_1_peak_861	56	1.99722	Promoter (2-3kb)	5987145	5990128	2984	MD12G1053600	NA
Chr12	6205384	6205668	WRKY10_1_peak_862	56	1.99722	Promoter (<=1kb)	6197001	6205847	8847	MD12G1055000	Protein kinase superfamily protein;function=Protein kinase superfamily protein
Chr12	6442637	6442921	WRKY10_1_peak_863	56	1.99722	Distal Intergenic	6422689	6424731	2043	MD12G1056400	RNI-like superfamily protein;function=RNI-like superfamily protein
Chr12	6922729	6923013	WRKY10_1_peak_864	17	1.99722	Promoter (2-3kb)	6920698	6923237	2540	MD12G1059300	component of Smc5/6 DNA repair complex;function=component of Smc5/6 DNA repair complex
Chr12	7706589	7706873	WRKY10_1_peak_865	56	1.9984	Distal Intergenic	7674545	7680643	6099	MD12G1066000	Other Eukaryotes -9610 (source: NCBI BLink).;function=Other Eukaryotes -9610 (source: NCBI BLink).
Chr12	8993553	8993837	WRKY10_1_peak_866	112	1.99777	Distal Intergenic	8979844	8981403	1560	MD12G1074600	Protein of unknown function;function=Protein of unknown function
Chr12	9685608	9685892	WRKY10_1_peak_867	56	1.99854	Downstream (1-2kb)	9679614	9683728	4115	MD12G1079300	heat shock transcription factor B3;function=heat shock transcription factor B3
Chr12	9922009	9922293	WRKY10_1_peak_868	17	1.99824	3' UTR	9913997	9923021	9025	MD12G1081200	NA
Chr12	10033120	10033404	WRKY10_1_peak_869	34	1.99841	Promoter (<=1kb)	10033606	10041609	8004	MD12G1082500	S-formylglutathione hydrolase;function=S-formylglutathione hydrolase
Chr12	10590417	10590701	WRKY10_1_peak_870	34	1.99854	Distal Intergenic	10579144	10584956	5813	MD12G1086300	WD-40 repeat family protein / small nuclear ribonucleoprotein Prp4p-related;function=WD-40 repeat family protein / small nuclear ribonucleoprotein Prp4p-related
Chr12	10862141	10862425	WRKY10_1_peak_871	56	1.99844	Distal Intergenic	10872715	10873179	465	MD12G1088100	SAUR-like auxin-responsive protein family;function=SAUR-like auxin-responsive protein family
Chr12	13506139	13506423	WRKY10_1_peak_872	42	1.99832	Distal Intergenic	13477922	13485195	7274	MD12G1096400	bZIP transcription factor family protein;function=bZIP transcription factor family protein
Chr12	15118052	15118336	WRKY10_1_peak_873	17	1.99854	Distal Intergenic	15128975	15129772	798	MD12G1096600	Tetratricopeptide repeat (TPR)-like superfamily protein;function=Tetratricopeptide repeat (TPR)-like superfamily protein
Chr12	15117983	15118388	WRKY10_2_peak_297	34	49.1463	Distal Intergenic	15128975	15129772	798	MD12G1096600	Tetratricopeptide repeat (TPR)-like superfamily protein;function=Tetratricopeptide repeat (TPR)-like superfamily protein
Chr12	15179492	15179776	WRKY10_1_peak_874	18	1.99794	Distal Intergenic	15132976	15136866	3891	MD12G1096700	phloem protein 2-A15;function=phloem protein 2-A15
Chr12	15418654	15418938	WRKY10_1_peak_875	42	1.99846	Promoter (<=1kb)	15417439	15417693	255	MD12G1098600	EAP30/Vps36 family protein;function=EAP30/Vps36 family protein
Chr12	15475192	15475476	WRKY10_1_peak_876	42	1.99666	Promoter (1-2kb)	15470645	15473383	2739	MD12G1099400	Protein of unknown function (DUF668);function=Protein of unknown function (DUF668)
Chr12	15623077	15623361	WRKY10_1_peak_877	28	1.99854	Distal Intergenic	15608037	15608795	759	MD12G1100400	DUF617;function=DUF617
Chr12	16337797	16338081	WRKY10_1_peak_878	56	1.99854	Distal Intergenic	16351184	16358368	7185	MD12G1103600	Other Eukaryotes -18553 (source: NCBI BLink).;function=Other Eukaryotes -18553 (source: NCBI BLink).
Chr12	16431667	16431951	WRKY10_1_peak_879	48	1.99722	Distal Intergenic	16444520	16445506	987	MD12G1104200	UDP-glucosyl transferase 73D1;function=UDP-glucosyl transferase 73D1
Chr12	17975657	17975941	WRKY10_1_peak_880	38	1.99833	Distal Intergenic	17986259	17988291	2033	MD12G1113200	Protein of unknown function;function=Protein of unknown function
Chr12	19055380	19055829	WRKY10_2_peak_298	42	9.22237	Promoter (<=1kb)	19054702	19055111	410	MD12G1119000	ncRNA
Chr12	19389875	19390384	WRKY10_2_peak_299	15	16.6195	Promoter (<=1kb)	19390076	19390187	112	MD12G1120900	ncRNA
Chr12	19498931	19499215	WRKY10_1_peak_881	42	1.99699	Distal Intergenic	19487516	19488069	554	MD12G1121400	low-molecular-weight cysteine-rich 69;function=low-molecular-weight cysteine-rich 69
Chr12	19961349	19961633	WRKY10_1_peak_882	17	1.99833	Promoter (<=1kb)	19961597	19961713	117	MD12G1124600	ncRNA
Chr12	21706886	21707170	WRKY10_1_peak_883	38	1.99854	Promoter (<=1kb)	21706639	21707058	420	MD12G1139400	Protein of unknown function;function=Protein of unknown function
Chr12	22265494	22265778	WRKY10_1_peak_884	42	1.99722	Promoter (1-2kb)	22266875	22270230	3356	MD12G1143500	GRAS family transcription factor;function=GRAS family transcription factor
Chr12	22842562	22842846	WRKY10_1_peak_885	56	1.99854	Distal Intergenic	22834611	22835960	1350	MD12G1148300	Plant protein 1589 of unknown function;function=Plant protein 1589 of unknown function
Chr12	23169101	23169385	WRKY10_1_peak_886	56	1.99651	Promoter (1-2kb)	23170549	23170890	342	MD12G1151900	NA
Chr12	23220363	23220646	WRKY10_2_peak_300	56	4.46188	Intron (mRNA:MD12G1152200.1/gene:MD12G1152200	23215484	23226811	11328	MD12G1152200	Ubiquitin-like superfamily protein;function=Ubiquitin-like superfamily protein
Chr12	23561696	23561980	WRKY10_1_peak_887	48	1.99854	Promoter (<=1kb)	23558325	23561967	3643	MD12G1155100	RHO guanyl-nucleotide exchange factor 7;function=RHO guanyl-nucleotide exchange factor 7
Chr12	23757805	23758089	WRKY10_1_peak_888	56	1.99854	Distal Intergenic	23753122	23754434	1313	MD12G1157000	Laccase/Diphenol oxidase family protein;function=Laccase/Diphenol oxidase family protein
Chr12	23968701	23968986	WRKY10_1_peak_889	56	2.99749	Intron (mRNA:MD12G1159800.1/gene:MD12G1159800	23964861	23976589	11729	MD12G1159800	mRNA capping enzyme family protein;function=mRNA capping enzyme family protein
Chr12	23968701	23969007	WRKY10_2_peak_301	48	37.8289	Intron (mRNA:MD12G1159800.1/gene:MD12G1159800	23964861	23976589	11729	MD12G1159800	mRNA capping enzyme family protein;function=mRNA capping enzyme family protein
Chr12	24402714	24402998	WRKY10_1_peak_890	56	1.995	Distal Intergenic	24409672	24410559	888	MD12G1162500	NA
Chr12	24551072	24551403	WRKY10_2_peak_302	38	8.09757	Promoter (<=1kb)	24551802	24552548	747	MD12G1164000	plastid-specific ribosomal protein 4;function=plastid-specific ribosomal protein 4
Chr12	24569261	24569545	WRKY10_1_peak_891	28	1.99854	Promoter (1-2kb)	24567558	24570882	3325	MD12G1164300	Leucine-rich repeat protein kinase family protein;function=Leucine-rich repeat protein kinase family protein
Chr12	24663112	24663396	WRKY10_1_peak_892	34	1.99854	Promoter (2-3kb)	24657099	24660696	3598	MD12G1165700	Mitochondrial substrate carrier family protein;function=Mitochondrial substrate carrier family protein
Chr12	24721486	24721770	WRKY10_1_peak_893	33	1.99854	Promoter (2-3kb)	24723604	24724672	1069	MD12G1166700	NA
Chr12	26592923	26593207	WRKY10_1_peak_894	48	1.99854	Distal Intergenic	26597295	26600175	2881	MD12G1185000	SOS3-interacting protein 1;function=SOS3-interacting protein 1
Chr12	27208749	27209033	WRKY10_1_peak_895	14	1.99637	Distal Intergenic	27213135	27215427	2293	MD12G1189700	WRKY DNA-binding protein 70;function=WRKY DNA-binding protein 70
Chr12	29016958	29017245	WRKY10_2_peak_303	48	6.05361	Promoter (1-2kb)	29012047	29015283	3237	MD12G1211400	beta glucosidase 12;function=beta glucosidase 12
Chr12	29369261	29369545	WRKY10_1_peak_896	268	1.99838	Promoter (<=1kb)	29370384	29373700	3317	MD12G1215200	Heat shock protein 70 (Hsp 70) family protein;function=Heat shock protein 70 (Hsp 70) family protein
Chr12	30213710	30213994	WRKY10_1_peak_897	26	1.99794	Distal Intergenic	30223128	30224999	1872	MD12G1226500	receptor-like kinase in in flowers 3;function=receptor-like kinase in in flowers 3
Chr12	30804206	30804490	WRKY10_1_peak_898	56	1.99762	Distal Intergenic	30793260	30793643	384	MD12G1232800	NA
Chr12	30964651	30964935	WRKY10_1_peak_899	56	1.99794	Promoter (<=1kb)	30964613	30964966	354	MD12G1234400	Acyl-CoA N-acyltransferases (NAT) superfamily protein;function=Acyl-CoA N-acyltransferases (NAT) superfamily protein
Chr12	31908320	31908594	WRKY10_2_peak_304	56	5.46572	Distal Intergenic	31904823	31906555	1733	MD12G1249700	caleosin-related family protein;function=caleosin-related family protein
Chr12	32835126	32835410	WRKY10_1_peak_900	56	1.99854	Promoter (2-3kb)	32833463	32838033	4571	MD12G1261600	Plant stearoyl-acyl-carrier-protein desaturase family protein;function=Plant stearoyl-acyl-carrier-protein desaturase family protein
Chr13	89038	89322	WRKY10_1_peak_901	48	1.99854	Promoter (<=1kb)	87487	90067	2581	MD13G1001100	Cox19-like CHCH family protein;function=Cox19-like CHCH family protein
Chr13	1048221	1048505	WRKY10_1_peak_902	42	1.99854	Distal Intergenic	1040814	1044323	3510	MD13G1016400	anthranilate synthase beta subunit 1;function=anthranilate synthase beta subunit 1
Chr13	2484072	2484356	WRKY10_1_peak_903	56	1.99854	Distal Intergenic	2489404	2489703	300	MD13G1035400	Bifunctional inhibitor/lipid-transfer protein/seed storage 2S albumin superfamily protein;function=Bifunctional inhibitor/lipid-transfer protein/seed storage 2S albumin superfamily protein
Chr13	2846096	2846380	WRKY10_1_peak_904	28	1.99167	Promoter (<=1kb)	2847214	2849124	1911	MD13G1041500	Protein of unknown function;function=Protein of unknown function
Chr13	3005773	3006057	WRKY10_1_peak_905	48	1.98877	Promoter (1-2kb)	3004401	3004949	549	MD13G1042900	Protein of unknown function;function=Protein of unknown function
Chr13	3029823	3030107	WRKY10_1_peak_906	95	1.98968	Promoter (<=1kb)	3030935	3034949	4015	MD13G1043200	Major facilitator superfamily protein;function=Major facilitator superfamily protein
Chr13	3077274	3077558	WRKY10_1_peak_907	105	1.9858	Promoter (<=1kb)	3073968	3077950	3983	MD13G1044300	RNA-binding KH domain-containing protein;function=RNA-binding KH domain-containing protein
Chr13	3605344	3605628	WRKY10_1_peak_908	19	1.98831	Distal Intergenic	3617797	3618173	377	MD13G1050500	ncRNA
Chr13	4261704	4261988	WRKY10_1_peak_909	20	1.99746	Distal Intergenic	4255117	4257118	2002	MD13G1060500	polypeptide 5;function=polypeptide 5
Chr13	4499601	4499885	WRKY10_1_peak_910	49	1.99722	Distal Intergenic	4488302	4489328	1027	MD13G1065000	NA
Chr13	4934993	4935277	WRKY10_1_peak_911	18	1.99777	Distal Intergenic	4925935	4930553	4619	MD13G1070300	AGAMOUS-like 30;function=AGAMOUS-like 30
Chr13	5182783	5183057	WRKY10_2_peak_305	100	5.53594	Distal Intergenic	5187467	5189475	2009	MD13G1073600	HVA22 homologue C;function=HVA22 homologue C
Chr13	5698386	5698670	WRKY10_1_peak_912	56	1.99333	Promoter (2-3kb)	5700974	5702137	1164	MD13G1081000	thioredoxin 2;function=thioredoxin 2
Chr13	5727640	5727924	WRKY10_1_peak_913	56	1.99398	Promoter (1-2kb)	5723944	5725956	2013	MD13G1081500	DNAJ heat shock family protein;function=DNAJ heat shock family protein
Chr13	5786117	5786401	WRKY10_1_peak_914	56	1.99223	Promoter (<=1kb)	5786374	5786898	525	MD13G1082800	Leucine-rich repeat receptor-like protein kinase family protein;function=Leucine-rich repeat receptor-like protein kinase family protein
Chr13	5828175	5828459	WRKY10_1_peak_915	17	1.99513	Promoter (2-3kb)	5830590	5830701	112	MD13G1083300	ncRNA
Chr13	5874204	5874488	WRKY10_1_peak_916	14	1.98769	Distal Intergenic	5868161	5870918	2758	MD13G1083700	Leucine-rich repeat protein kinase family protein;function=Leucine-rich repeat protein kinase family protein
Chr13	5915012	5915296	WRKY10_1_peak_917	56	1.98894	3' UTR	5914665	5918868	4204	MD13G1084500	ARM repeat superfamily protein;function=ARM repeat superfamily protein
Chr13	5950032	5950316	WRKY10_1_peak_918	56	1.99023	Distal Intergenic	5944316	5947861	3546	MD13G1084800	pyruvate dehydrogenase complex E1 alpha subunit;function=pyruvate dehydrogenase complex E1 alpha subunit
Chr13	6011398	6011682	WRKY10_1_peak_919	30	1.98944	Promoter (<=1kb)	6012141	6021594	9454	MD13G1085600	NA
Chr13	6107095	6107379	WRKY10_1_peak_920	56	1.99278	Promoter (2-3kb)	6109919	6113639	3721	MD13G1087200	1;function=1
Chr13	6107857	6108141	WRKY10_1_peak_921	48	1.995	Promoter (1-2kb)	6109919	6113639	3721	MD13G1087200	1;function=1
Chr13	6188562	6189037	WRKY10_2_peak_306	48	19.5844	Promoter (1-2kb)	6190439	6193977	3539	MD13G1088400	Leucine-rich repeat protein kinase family protein;function=Leucine-rich repeat protein kinase family protein
Chr13	6721352	6721664	WRKY10_2_peak_307	42	5.74493	Distal Intergenic	6708482	6709624	1143	MD13G1095300	Kelch repeat-containing F-box family protein;function=Kelch repeat-containing F-box family protein
Chr13	7831931	7832215	WRKY10_1_peak_922	56	1.99777	Distal Intergenic	7809394	7811379	1986	MD13G1108800	alpha/beta-Hydrolases superfamily protein;function=alpha/beta-Hydrolases superfamily protein
Chr13	8165329	8165613	WRKY10_1_peak_923	38	1.99411	Promoter (<=1kb)	8166312	8166416	105	MD13G1112400	ncRNA
Chr13	8459541	8459825	WRKY10_1_peak_924	48	1.99854	Promoter (1-2kb)	8460732	8460895	164	MD13G1116200	ncRNA
Chr13	8785542	8785826	WRKY10_1_peak_925	56	1.9886	Promoter (<=1kb)	8781444	8784582	3139	MD13G1119900	Protein of unknown function (DUF579);function=Protein of unknown function (DUF579)
Chr13	9023158	9023442	WRKY10_1_peak_926	34	1.99248	Promoter (<=1kb)	9024296	9028972	4677	MD13G1122300	dihydrosphingosine phosphate lyase;function=dihydrosphingosine phosphate lyase
Chr13	9112096	9112380	WRKY10_1_peak_927	56	1.98753	Distal Intergenic	9108309	9109998	1690	MD13G1122900	PCF (TCP)-domain family protein 20;function=PCF (TCP)-domain family protein 20
Chr13	9215425	9215709	WRKY10_1_peak_928	14	1.98709	Distal Intergenic	9209559	9211583	2025	MD13G1124100	exocyst subunit exo70 family protein C1;function=exocyst subunit exo70 family protein C1
Chr13	9277668	9277952	WRKY10_1_peak_929	48	1.98566	Promoter (2-3kb)	9275241	9275330	90	MD13G1125200	ncRNA
Chr13	9307486	9307770	WRKY10_1_peak_930	24	1.98721	Promoter (2-3kb)	9302201	9304608	2408	MD13G1125500	Leucine-rich repeat (LRR) family protein;function=Leucine-rich repeat (LRR) family protein
Chr13	9501434	9505747	WRKY10_2_peak_308	56	7.15683	Promoter (<=1kb)	9501534	9501878	345	MD13G1126900	NADH dehydrogenase 5B;function=NADH dehydrogenase 5B
Chr13	9501434	9505747	WRKY10_2_peak_309	42	7.88356	Promoter (<=1kb)	9501534	9501878	345	MD13G1126900	NADH dehydrogenase 5B;function=NADH dehydrogenase 5B
Chr13	9501434	9505747	WRKY10_2_peak_310	34	8.79667	Promoter (<=1kb)	9501534	9501878	345	MD13G1126900	NADH dehydrogenase 5B;function=NADH dehydrogenase 5B
Chr13	9501434	9505747	WRKY10_2_peak_311	34	6.1531	Promoter (<=1kb)	9501534	9501878	345	MD13G1126900	NADH dehydrogenase 5B;function=NADH dehydrogenase 5B
Chr13	9501434	9505747	WRKY10_2_peak_312	56	6.46375	Promoter (<=1kb)	9501534	9501878	345	MD13G1126900	NADH dehydrogenase 5B;function=NADH dehydrogenase 5B
Chr13	9501434	9505747	WRKY10_2_peak_313	48	5.2526	Promoter (<=1kb)	9501534	9501878	345	MD13G1126900	NADH dehydrogenase 5B;function=NADH dehydrogenase 5B
Chr13	9501434	9505747	WRKY10_2_peak_314	48	8.13524	Promoter (<=1kb)	9501534	9501878	345	MD13G1126900	NADH dehydrogenase 5B;function=NADH dehydrogenase 5B
Chr13	9745638	9745922	WRKY10_1_peak_931	17	1.99854	Promoter (2-3kb)	9742749	9748080	5332	MD13G1129100	Protein of unknown function;function=Protein of unknown function
Chr13	9807405	9807689	WRKY10_1_peak_932	451	1.99777	Downstream (1-2kb)	9808909	9812041	3133	MD13G1129700	Protein kinase superfamily protein;function=Protein kinase superfamily protein
Chr13	10417686	10417970	WRKY10_1_peak_933	196	1.995	Promoter (<=1kb)	10417482	10418223	742	MD13G1135100	Polyketide cyclase/dehydrase and lipid transport superfamily protein;function=Polyketide cyclase/dehydrase and lipid transport superfamily protein
Chr13	10675165	10675449	WRKY10_1_peak_934	56	1.99854	Promoter (2-3kb)	10673991	10678161	4171	MD13G1138500	hydroxyproline-rich glycoprotein family protein;function=hydroxyproline-rich glycoprotein family protein
Chr13	12415393	12415677	WRKY10_1_peak_935	84	1.99171	Distal Intergenic	12426700	12428041	1342	MD13G1158200	NA
Chr13	13956401	13956685	WRKY10_1_peak_936	65	1.99225	Distal Intergenic	13952189	13952314	126	MD13G1171300	ncRNA
Chr13	13996151	13996435	WRKY10_1_peak_937	122	1.99574	Promoter (<=1kb)	13994319	13996660	2342	MD13G1171400	Protein kinase superfamily protein;function=Protein kinase superfamily protein
Chr13	14205226	14205510	WRKY10_1_peak_938	45	1.99611	Promoter (1-2kb)	14204491	14207227	2737	MD13G1173100	Uncharacterised protein family (UPF0497);function=Uncharacterised protein family (UPF0497)
Chr13	14270846	14271130	WRKY10_1_peak_939	16	1.99389	Distal Intergenic	14259841	14261106	1266	MD13G1173600	NAD(P)-binding Rossmann-fold superfamily protein;function=NAD(P)-binding Rossmann-fold superfamily protein
Chr13	14443713	14443997	WRKY10_1_peak_940	55	1.995	Promoter (<=1kb)	14444536	14444609	74	MD13G1174900	ncRNA
Chr13	14492443	14492727	WRKY10_1_peak_941	50	1.99619	Distal Intergenic	14485822	14487459	1638	MD13G1175300	Peroxidase superfamily protein;function=Peroxidase superfamily protein
Chr13	14662746	14663030	WRKY10_1_peak_942	85	1.99493	Promoter (2-3kb)	14659264	14659771	508	MD13G1176800	ncRNA
Chr13	14690437	14690721	WRKY10_1_peak_943	92	1.99523	Distal Intergenic	14706625	14707233	609	MD13G1177000	DUF679 domain membrane protein 2;function=DUF679 domain membrane protein 2
Chr13	14784828	14785112	WRKY10_1_peak_944	367	1.99493	Distal Intergenic	14789498	14790700	1203	MD13G1177900	F-box and associated interaction domains-containing protein;function=F-box and associated interaction domains-containing protein
Chr13	15162267	15162551	WRKY10_1_peak_945	24	1.99288	Distal Intergenic	15147892	15151277	3386	MD13G1181700	alpha/beta-Hydrolases superfamily protein;function=alpha/beta-Hydrolases superfamily protein
Chr13	15278286	15278570	WRKY10_1_peak_946	79	1.99675	Distal Intergenic	15282450	15285889	3440	MD13G1182500	Serinc-domain containing serine and sphingolipid biosynthesis protein;function=Serinc-domain containing serine and sphingolipid biosynthesis protein
Chr13	15498476	15498760	WRKY10_1_peak_947	25	1.99854	Promoter (<=1kb)	15494766	15497536	2771	MD13G1183900	NA
Chr13	15641380	15641664	WRKY10_1_peak_948	92	1.98891	Distal Intergenic	15631228	15632426	1199	MD13G1184400	NA
Chr13	15894540	15894824	WRKY10_1_peak_949	790	1.99746	Promoter (2-3kb)	15890683	15891744	1062	MD13G1186600	Protein of unknown function (DUF3049);function=Protein of unknown function (DUF3049)
Chr13	15982126	15982412	WRKY10_2_peak_315	56	5.38958	Promoter (1-2kb)	15983712	15984032	321	MD13G1187800	cold regulated 314 thylakoid membrane 2;function=cold regulated 314 thylakoid membrane 2
Chr13	16729018	16729302	WRKY10_1_peak_950	56	1.99854	Promoter (2-3kb)	16726724	16730710	3987	MD13G1193100	FRIGIDA-like protein;function=FRIGIDA-like protein
Chr13	16935576	16935860	WRKY10_1_peak_951	34	1.99854	Downstream (<1kb)	16936256	16939252	2997	MD13G1195400	Protein of unknown function (DUF581);function=Protein of unknown function (DUF581)
Chr13	18596356	18596703	WRKY10_1_peak_952	320	5.54704	Distal Intergenic	18593113	18593196	84	MD13G1205300	ncRNA
Chr13	18595130	18595489	WRKY10_2_peak_316	48	11.3451	Promoter (1-2kb)	18593113	18593196	84	MD13G1205300	ncRNA
Chr13	18596307	18596753	WRKY10_2_peak_317	30	23.3497	Distal Intergenic	18593113	18593196	84	MD13G1205300	ncRNA
Chr13	18599983	18600833	WRKY10_2_peak_318	56	12.748	Distal Intergenic	18593113	18593196	84	MD13G1205300	ncRNA
Chr13	18599983	18600833	WRKY10_2_peak_319	30	7.56467	Distal Intergenic	18593113	18593196	84	MD13G1205300	ncRNA
Chr13	19073873	19074157	WRKY10_1_peak_953	30	1.99854	Promoter (<=1kb)	19074938	19077328	2391	MD13G1208000	homolog of human DNA ligase iv-binding protein XRCC4;function=homolog of human DNA ligase iv-binding protein XRCC4
Chr13	19108044	19110406	WRKY10_2_peak_320	30	8.38472	Distal Intergenic	19097276	19105690	8415	MD13G1208100	CwfJ-like family protein;function=CwfJ-like family protein
Chr13	19108044	19110406	WRKY10_2_peak_321	34	8.03747	Distal Intergenic	19097276	19105690	8415	MD13G1208100	CwfJ-like family protein;function=CwfJ-like family protein
Chr13	19108044	19110406	WRKY10_2_peak_322	17	7.28916	Distal Intergenic	19097276	19105690	8415	MD13G1208100	CwfJ-like family protein;function=CwfJ-like family protein
Chr13	19124714	19126483	WRKY10_2_peak_323	56	6.87551	Promoter (2-3kb)	19128737	19128841	105	MD13G1208200	ncRNA
Chr13	19124714	19126483	WRKY10_2_peak_324	48	6.94797	Promoter (2-3kb)	19128737	19128841	105	MD13G1208200	ncRNA
Chr13	19124714	19126483	WRKY10_2_peak_325	17	7.87167	Promoter (2-3kb)	19128737	19128841	105	MD13G1208200	ncRNA
Chr13	19124714	19126483	WRKY10_2_peak_326	56	8.07818	Promoter (2-3kb)	19128737	19128841	105	MD13G1208200	ncRNA
Chr13	19136163	19137129	WRKY10_2_peak_327	18	9.9337	Distal Intergenic	19128737	19128841	105	MD13G1208200	ncRNA
Chr13	20499394	20499681	WRKY10_1_peak_954	48	2.99781	Promoter (<=1kb)	20498448	20500127	1680	MD13G1215900	ENTH/VHS family protein;function=ENTH/VHS family protein
Chr13	20499355	20499722	WRKY10_2_peak_328	36	25.8344	Promoter (<=1kb)	20498448	20500127	1680	MD13G1215900	ENTH/VHS family protein;function=ENTH/VHS family protein
Chr13	20521332	20522593	WRKY10_2_peak_329	17	8.28951	Distal Intergenic	20507228	20507353	126	MD13G1216000	ncRNA
Chr13	20643598	20643973	WRKY10_1_peak_955	48	2.99781	Promoter (2-3kb)	20641119	20645339	4221	MD13G1216600	Transducin/WD40 repeat-like superfamily protein;function=Transducin/WD40 repeat-like superfamily protein
Chr13	20643564	20644023	WRKY10_2_peak_330	14	45.2102	Promoter (2-3kb)	20641119	20645339	4221	MD13G1216600	Transducin/WD40 repeat-like superfamily protein;function=Transducin/WD40 repeat-like superfamily protein
Chr13	21123392	21123676	WRKY10_1_peak_956	56	1.99805	Promoter (2-3kb)	21120660	21121070	411	MD13G1218800	DNAJ heat shock family protein;function=DNAJ heat shock family protein
Chr13	21319008	21319292	WRKY10_1_peak_957	30	1.99619	Promoter (<=1kb)	21316964	21319422	2459	MD13G1220300	Ribosomal protein L14p/L23e family protein;function=Ribosomal protein L14p/L23e family protein
Chr13	21518377	21518933	WRKY10_2_peak_331	34	25.8978	Promoter (<=1kb)	21518792	21518871	80	MD13G1222300	ncRNA
Chr13	21710873	21711157	WRKY10_1_peak_958	56	1.99389	Distal Intergenic	21715489	21716030	542	MD13G1223100	ncRNA
Chr13	21770587	21770871	WRKY10_1_peak_959	17	1.99714	Distal Intergenic	21750620	21752918	2299	MD13G1223300	Adenine nucleotide alpha hydrolases-like superfamily protein;function=Adenine nucleotide alpha hydrolases-like superfamily protein
Chr13	22533113	22533397	WRKY10_1_peak_960	48	1.99611	Distal Intergenic	22542809	22544555	1747	MD13G1229700	hydroxyethylthiazole kinase family protein;function=hydroxyethylthiazole kinase family protein
Chr13	22563308	22563592	WRKY10_1_peak_961	56	1.99333	Distal Intergenic	22567679	22568416	738	MD13G1229900	Disease resistance-responsive (dirigent-like protein) family protein;function=Disease resistance-responsive (dirigent-like protein) family protein
Chr13	23516631	23516915	WRKY10_1_peak_962	48	1.99854	Distal Intergenic	23527402	23527866	465	MD13G1234700	methyl-CPG-binding domain protein 02;function=methyl-CPG-binding domain protein 02
Chr13	23773525	23774040	WRKY10_2_peak_332	17	7.17689	Distal Intergenic	23792395	23792515	121	MD13G1235600	ncRNA
Chr13	24230420	24230704	WRKY10_1_peak_963	48	1.99491	Distal Intergenic	24219020	24221263	2244	MD13G1238400	TCP family transcription factor;function=TCP family transcription factor
Chr13	25302002	25302286	WRKY10_1_peak_964	42	1.99444	Distal Intergenic	25295865	25295978	114	MD13G1242700	ncRNA
Chr13	25615281	25615565	WRKY10_1_peak_965	30	1.99572	Distal Intergenic	25635866	25639911	4046	MD13G1244600	Pentatricopeptide repeat (PPR-like) superfamily protein;function=Pentatricopeptide repeat (PPR-like) superfamily protein
Chr13	25898461	25898745	WRKY10_1_peak_966	56	1.99188	Distal Intergenic	25884963	25895901	10939	MD13G1246200	villin 4;function=villin 4
Chr13	26828207	26828606	WRKY10_2_peak_333	34	12.7128	Distal Intergenic	26819460	26824245	4786	MD13G1252000
Chr13	26929450	26929734	WRKY10_1_peak_967	48	1.99765	Promoter (<=1kb)	26926702	26929767	3066	MD13G1252400	Pentatricopeptide repeat (PPR) superfamily protein;function=Pentatricopeptide repeat (PPR) superfamily protein
Chr13	27013341	27013625	WRKY10_1_peak_968	48	1.99777	Distal Intergenic	26983243	26984175	933	MD13G1252600	related to AP2 11;function=related to AP2 11
Chr13	27258674	27258958	WRKY10_1_peak_969	56	1.99722	Distal Intergenic	27267886	27268744	859	MD13G1253600	indole-3-acetic acid inducible 33;function=indole-3-acetic acid inducible 33
Chr13	27752481	27752765	WRKY10_1_peak_970	34	1.99611	Intron (mRNA:MD13G1255300.1/gene:MD13G1255300	27745710	27765189	19480	MD13G1255300	SET domain-containing protein;function=SET domain-containing protein
Chr13	27759716	27760000	WRKY10_1_peak_971	34	1.99555	Intron (mRNA:MD13G1255300.1/gene:MD13G1255300	27745710	27765189	19480	MD13G1255300	SET domain-containing protein;function=SET domain-containing protein
Chr13	28069493	28069777	WRKY10_1_peak_972	56	1.99611	Promoter (1-2kb)	28066295	28068276	1982	MD13G1256300	Integral membrane Yip1 family protein;function=Integral membrane Yip1 family protein
Chr13	29052480	29052764	WRKY10_1_peak_973	34	1.99651	Distal Intergenic	28980553	28980801	249	MD13G1257400	NA
Chr13	30289803	30290087	WRKY10_1_peak_974	48	1.99575	Distal Intergenic	30326539	30326652	114	MD13G1257700	ncRNA
Chr13	30377925	30378209	WRKY10_1_peak_975	17	1.9981	Distal Intergenic	30422004	30429579	7576	MD13G1257800	4-coumarate:CoA ligase 2;function=4-coumarate:CoA ligase 2
Chr13	30582404	30582688	WRKY10_1_peak_976	56	1.99778	Distal Intergenic	30578295	30582360	4066	MD13G1257900	trigalactosyldiacylglycerol2;function=trigalactosyldiacylglycerol2
Chr13	31408205	31408489	WRKY10_1_peak_977	17	1.99762	Distal Intergenic	31372050	31375483	3434	MD13G1259700	NA
Chr13	32239573	32239857	WRKY10_1_peak_978	14	1.99666	Distal Intergenic	32469600	32471475	1876	MD13G1260900	RING/U-box superfamily protein;function=RING/U-box superfamily protein
Chr13	32678856	32679140	WRKY10_1_peak_979	25	1.99611	Distal Intergenic	32738162	32739100	939	MD13G1261300	Protein of unknown function;function=Protein of unknown function
Chr13	32809567	32810215	WRKY10_1_peak_980	121	4.86443	Distal Intergenic	32870798	32879996	9199	MD13G1261400	cyclic nucleotide-gated channel 17;function=cyclic nucleotide-gated channel 17
Chr13	32808360	32809259	WRKY10_2_peak_334	53	9.14885	Distal Intergenic	32870798	32879996	9199	MD13G1261400	cyclic nucleotide-gated channel 17;function=cyclic nucleotide-gated channel 17
Chr13	32809544	32810180	WRKY10_2_peak_335	54	8.95865	Distal Intergenic	32870798	32879996	9199	MD13G1261400	cyclic nucleotide-gated channel 17;function=cyclic nucleotide-gated channel 17
Chr13	32810491	32811167	WRKY10_2_peak_336	17	4.54645	Distal Intergenic	32870798	32879996	9199	MD13G1261400	cyclic nucleotide-gated channel 17;function=cyclic nucleotide-gated channel 17
Chr13	32810491	32811167	WRKY10_2_peak_337	17	9.09837	Distal Intergenic	32870798	32879996	9199	MD13G1261400	cyclic nucleotide-gated channel 17;function=cyclic nucleotide-gated channel 17
Chr13	32811631	32811905	WRKY10_2_peak_338	56	6.71911	Distal Intergenic	32870798	32879996	9199	MD13G1261400	cyclic nucleotide-gated channel 17;function=cyclic nucleotide-gated channel 17
Chr13	33758987	33759271	WRKY10_1_peak_981	56	1.99278	Distal Intergenic	33752390	33755470	3081	MD13G1263500	Protein kinase superfamily protein;function=Protein kinase superfamily protein
Chr13	34546082	34546366	WRKY10_1_peak_982	56	1.99666	Distal Intergenic	34521000	34522473	1474	MD13G1266200	MATE efflux family protein;function=MATE efflux family protein
Chr13	35111489	35111773	WRKY10_1_peak_983	34	1.99714	Distal Intergenic	35125010	35125127	118	MD13G1267700	ncRNA
Chr13	35441547	35441831	WRKY10_1_peak_984	56	1.99775	Distal Intergenic	35448545	35449127	583	MD13G1269000	NA
Chr13	35546811	35547095	WRKY10_1_peak_985	56	1.99651	Distal Intergenic	35541831	35542322	492	MD13G1269200	ncRNA
Chr13	35646668	35646952	WRKY10_1_peak_986	17	1.99722	Promoter (2-3kb)	35649555	35649746	192	MD13G1269500	ncRNA
Chr13	35961506	35961789	WRKY10_2_peak_339	69	12.343	Distal Intergenic	35966601	35968238	1638	MD13G1270400	3-beta hydroxysteroid dehydrogenase/isomerase family protein;function=3-beta hydroxysteroid dehydrogenase/isomerase family protein
Chr13	36001239	36001523	WRKY10_1_peak_987	56	1.99666	Distal Intergenic	35968240	35971487	3248	MD13G1270500	3-beta hydroxysteroid dehydrogenase/isomerase family protein;function=3-beta hydroxysteroid dehydrogenase/isomerase family protein
Chr13	36593133	36593417	WRKY10_1_peak_988	34	1.99444	Distal Intergenic	36577209	36578111	903	MD13G1272200	GTP binding;function=GTP binding
Chr13	37619458	37619742	WRKY10_1_peak_989	56	1.9981	Distal Intergenic	37602790	37612494	9705	MD13G1275200	AFG1-like ATPase family protein;function=AFG1-like ATPase family protein
Chr13	37631017	37631301	WRKY10_1_peak_990	14	1.99832	Promoter (<=1kb)	37629730	37630050	321	MD13G1275400	EF-TU receptor;function=EF-TU receptor
Chr13	37941788	37942072	WRKY10_1_peak_991	56	1.99057	Promoter (2-3kb)	37944141	37945110	970	MD13G1275500	Class I glutamine amidotransferase-like superfamily protein;function=Class I glutamine amidotransferase-like superfamily protein
Chr13	38072642	38072926	WRKY10_1_peak_992	56	1.99814	Distal Intergenic	38026527	38026641	115	MD13G1275800	ncRNA
Chr13	38182189	38182473	WRKY10_1_peak_993	48	1.99477	Distal Intergenic	38162303	38163149	847	MD13G1275900	ncRNA
Chr13	38504915	38505199	WRKY10_1_peak_994	56	1.99762	Distal Intergenic	38499293	38499697	405	MD13G1276500	P-loop containing nucleoside triphosphate hydrolases superfamily protein;function=P-loop containing nucleoside triphosphate hydrolases superfamily protein
Chr13	38995604	38995888	WRKY10_1_peak_995	56	1.99854	Distal Intergenic	38857285	38857518	234	MD13G1278600	Plant invertase/pectin methylesterase inhibitor superfamily;function=Plant invertase/pectin methylesterase inhibitor superfamily
Chr13	40225408	40225692	WRKY10_1_peak_996	56	1.99777	Distal Intergenic	40161732	40161845	114	MD13G1281600	ncRNA
Chr13	41104149	41104433	WRKY10_1_peak_997	34	1.99714	Distal Intergenic	41027647	41029904	2258	MD13G1281900	S-adenosyl-l-homocysteine (SAH) hydrolase 2;function=S-adenosyl-l-homocysteine (SAH) hydrolase 2
Chr13	41912712	41912996	WRKY10_1_peak_998	34	1.99814	Distal Intergenic	41975245	41976213	969	MD13G1283500	Protein of unknown function;function=Protein of unknown function
Chr13	42936196	42936479	WRKY10_2_peak_340	14	5.10764	Distal Intergenic	42879279	42889298	10020	MD13G1284700	ubiquitin-specific protease 2;function=ubiquitin-specific protease 2
Chr13	44076214	44076727	WRKY10_2_peak_341	56	10.7028	Distal Intergenic	44056307	44064417	8111	MD13G1285600	evolutionarily conserved C-terminal region 5;function=evolutionarily conserved C-terminal region 5
Chr14	29642	29926	WRKY10_1_peak_999	56	1.99777	Distal Intergenic	13497	20895	7399	MD14G1000100	Putative integral membrane protein conserved region (DUF2404);function=Putative integral membrane protein conserved region (DUF2404)
Chr14	284967	285251	WRKY10_1_peak_1000	17	1.99746	Promoter (<=1kb)	280986	286222	5237	MD14G1001500	Protein of unknown function;function=Protein of unknown function
Chr14	526014	526298	WRKY10_1_peak_1001	56	1.99666	Promoter (<=1kb)	524830	526127	1298	MD14G1004800	NA
Chr14	543839	544123	WRKY10_1_peak_1002	56	1.99824	Distal Intergenic	547737	548449	713	MD14G1005100	HSP20-like chaperones superfamily protein;function=HSP20-like chaperones superfamily protein
Chr14	960414	960855	WRKY10_1_peak_1003	30	2.99583	Promoter (<=1kb)	960428	964774	4347	MD14G1009700	6-N-acetylglucosaminyltransferase family protein;function=6-N-acetylglucosaminyltransferase family protein
Chr14	960368	960897	WRKY10_2_peak_342	34	70.8107	Promoter (<=1kb)	960428	964774	4347	MD14G1009700	6-N-acetylglucosaminyltransferase family protein;function=6-N-acetylglucosaminyltransferase family protein
Chr14	1597447	1597731	WRKY10_1_peak_1004	17	1.99795	Promoter (1-2kb)	1592076	1595510	3435	MD14G1017300	Protein of unknown function;function=Protein of unknown function
Chr14	1702573	1702857	WRKY10_1_peak_1005	117	1.9973	Promoter (2-3kb)	1697948	1699789	1842	MD14G1018000	Calcineurin-like metallo-phosphoesterase superfamily protein;function=Calcineurin-like metallo-phosphoesterase superfamily protein
Chr14	2485061	2485345	WRKY10_1_peak_1006	56	1.99762	Promoter (1-2kb)	2479836	2483761	3926	MD14G1027500	Rho GTPase activating protein with PAK-box/P21-Rho-binding domain;function=Rho GTPase activating protein with PAK-box/P21-Rho-binding domain
Chr14	3586040	3586324	WRKY10_1_peak_1007	56	1.99794	Promoter (2-3kb)	3581232	3583955	2724	MD14G1039000	NC domain-containing protein-related;function=NC domain-containing protein-related
Chr14	3821721	3822005	WRKY10_1_peak_1008	56	3.87056	Promoter (<=1kb)	3821733	3822092	360	MD14G1040600	ncRNA
Chr14	3821665	3822038	WRKY10_2_peak_343	92	14.6934	Promoter (<=1kb)	3821733	3822092	360	MD14G1040600	ncRNA
Chr14	5713438	5713722	WRKY10_1_peak_1009	1431	1.99798	Distal Intergenic	5700667	5702876	2210	MD14G1055800	Protein of unknown function;function=Protein of unknown function
Chr14	5841867	5842151	WRKY10_1_peak_1010	34	1.99773	Promoter (<=1kb)	5836421	5841775	5355	MD14G1056500	Chaperone DnaJ-domain superfamily protein;function=Chaperone DnaJ-domain superfamily protein
Chr14	6131849	6132133	WRKY10_1_peak_1011	48	1.99666	Distal Intergenic	6167265	6167921	657	MD14G1059200	Protein of unknown function;function=Protein of unknown function
Chr14	6351575	6351859	WRKY10_1_peak_1012	17	1.99666	Distal Intergenic	6332918	6334351	1434	MD14G1060100	Cysteine/Histidine-rich C1 domain family protein;function=Cysteine/Histidine-rich C1 domain family protein
Chr14	6889952	6890236	WRKY10_1_peak_1013	56	1.99803	Downstream (2-3kb)	6892678	6896400	3723	MD14G1065000	Leucine-rich repeat receptor-like protein kinase family protein;function=Leucine-rich repeat receptor-like protein kinase family protein
Chr14	6999114	6999398	WRKY10_1_peak_1014	56	1.99666	Distal Intergenic	6989782	6990357	576	MD14G1065400	Tetratricopeptide repeat (TPR)-like superfamily protein;function=Tetratricopeptide repeat (TPR)-like superfamily protein
Chr14	7308571	7308855	WRKY10_1_peak_1015	17	1.99699	Exon (mRNA:MD14G1067300.1/gene:MD14G1067300	7306872	7314218	7347	MD14G1067300	lysophosphatidyl acyltransferase 2;function=lysophosphatidyl acyltransferase 2
Chr14	7738389	7738673	WRKY10_1_peak_1016	56	1.99854	Promoter (<=1kb)	7730391	7739238	8848	MD14G1070400	NB-ARC domain-containing disease resistance protein;function=NB-ARC domain-containing disease resistance protein
Chr14	7797660	7797944	WRKY10_1_peak_1017	170	1.99777	Exon (mRNA:MD14G1070800.1/gene:MD14G1070800	7802482	7804819	2338	MD14G1070900	7 kDa subunit;function=7 kDa subunit
Chr14	7936470	7936754	WRKY10_1_peak_1018	52	1.99762	Promoter (1-2kb)	7925280	7934805	9526	MD14G1071700	SEC6;function=SEC6
Chr14	8218533	8218821	WRKY10_1_peak_1019	17	2.98751	Promoter (<=1kb)	8218463	8218735	273	MD14G1074000	ncRNA
Chr14	8218525	8218811	WRKY10_2_peak_344	17	10.4988	Promoter (<=1kb)	8218463	8218735	273	MD14G1074000	ncRNA
Chr14	8289778	8290062	WRKY10_1_peak_1020	28	1.99854	Downstream (1-2kb)	8291637	8299224	7588	MD14G1074400	P-loop nucleoside triphosphate hydrolases superfamily protein with CH (Calponin Homology) domain;function=P-loop nucleoside triphosphate hydrolases superfamily protein with CH (Calponin Homology) domain
Chr14	8514386	8514670	WRKY10_1_peak_1021	56	1.99794	Distal Intergenic	8518457	8523453	4997	MD14G1074900	Protein of unknown function;function=Protein of unknown function
Chr14	8638867	8639151	WRKY10_1_peak_1022	56	1.99854	Promoter (2-3kb)	8641564	8641679	116	MD14G1076300	ncRNA
Chr14	8654554	8654838	WRKY10_1_peak_1023	17	3.76991	Distal Intergenic	8660432	8661191	760	MD14G1076400	NA
Chr14	8654305	8654925	WRKY10_2_peak_345	56	15.8021	Distal Intergenic	8660432	8661191	760	MD14G1076400
Chr14	8743393	8743677	WRKY10_1_peak_1024	17	1.99854	Distal Intergenic	8751101	8754308	3208	MD14G1077100	Nucleotide-sugar transporter family protein;function=Nucleotide-sugar transporter family protein;Alias=MD14G0067500
Chr14	8761230	8761514	WRKY10_1_peak_1025	56	1.99777	Distal Intergenic	8751101	8754308	3208	MD14G1077100	Nucleotide-sugar transporter family protein;function=Nucleotide-sugar transporter family protein;Alias=MD14G0067500
Chr14	9241307	9241591	WRKY10_1_peak_1026	56	1.99762	Promoter (2-3kb)	9237718	9238734	1017	MD14G1080800	ribonuclease H-like superfamily protein;function=ribonuclease H-like superfamily protein
Chr14	9350126	9350410	WRKY10_1_peak_1027	17	1.99797	Promoter (<=1kb)	9350171	9354081	3911	MD14G1081400	P-loop containing nucleoside triphosphate hydrolases superfamily protein;function=P-loop containing nucleoside triphosphate hydrolases superfamily protein
Chr14	9498116	9498400	WRKY10_1_peak_1028	34	1.99666	Promoter (1-2kb)	9491978	9496624	4647	MD14G1082300	cation/H+ exchanger 4;function=cation/H+ exchanger 4
Chr14	10244618	10244902	WRKY10_1_peak_1029	56	1.99777	Distal Intergenic	10216293	10236895	20603	MD14G1084300	DEA(D/H)-box RNA helicase family protein;function=DEA(D/H)-box RNA helicase family protein
Chr14	10384918	10385290	WRKY10_2_peak_346	56	5.75851	Promoter (1-2kb)	10381367	10386360	4994	MD14G1085600	Calcium-dependent phosphotriesterase superfamily protein;function=Calcium-dependent phosphotriesterase superfamily protein
Chr14	10496827	10497130	WRKY10_2_peak_347	56	8.05711	Promoter (<=1kb)	10496856	10496937	82	MD14G1085900	ncRNA
Chr14	11069662	11069946	WRKY10_1_peak_1030	56	1.99666	Distal Intergenic	11063228	11068969	5742	MD14G1088400	nudix hydrolase homolog 16;function=nudix hydrolase homolog 16
Chr14	11142770	11143044	WRKY10_2_peak_348	34	6.90711	Distal Intergenic	11137904	11139483	1580	MD14G1089000
Chr14	11161559	11161843	WRKY10_1_peak_1031	50	1.99699	Intron (mRNA:MD14G1089200.1/gene:MD14G1089200	11156683	11163811	7129	MD14G1089200	bZIP transcription factor family protein;function=bZIP transcription factor family protein
Chr14	12898419	12898703	WRKY10_1_peak_1032	56	1.99444	Distal Intergenic	12912825	12913462	638	MD14G1090700	NA
Chr14	13802199	13802552	WRKY10_2_peak_349	48	7.00438	Promoter (1-2kb)	13802670	13804323	1654	MD14G1092300	cytochrome C biogenesis 382;function=cytochrome C biogenesis 382
Chr14	13802716	13807427	WRKY10_2_peak_350	143	9.70779	Promoter (<=1kb)	13802670	13804323	1654	MD14G1092300	cytochrome C biogenesis 382;function=cytochrome C biogenesis 382
Chr14	13802716	13807427	WRKY10_2_peak_351	56	8.5093	Promoter (<=1kb)	13802670	13804323	1654	MD14G1092300	cytochrome C biogenesis 382;function=cytochrome C biogenesis 382
Chr14	13802716	13807427	WRKY10_2_peak_352	34	7.8567	Promoter (<=1kb)	13802670	13804323	1654	MD14G1092300	cytochrome C biogenesis 382;function=cytochrome C biogenesis 382
Chr14	13802716	13807427	WRKY10_2_peak_353	48	7.40174	Promoter (<=1kb)	13802670	13804323	1654	MD14G1092300	cytochrome C biogenesis 382;function=cytochrome C biogenesis 382
Chr14	13802716	13807427	WRKY10_2_peak_354	56	8.01317	Promoter (<=1kb)	13802670	13804323	1654	MD14G1092300	cytochrome C biogenesis 382;function=cytochrome C biogenesis 382
Chr14	13802716	13807427	WRKY10_2_peak_355	56	7.86669	Promoter (<=1kb)	13802670	13804323	1654	MD14G1092300	cytochrome C biogenesis 382;function=cytochrome C biogenesis 382
Chr14	13802716	13807427	WRKY10_2_peak_356	17	8.5292	Promoter (<=1kb)	13802670	13804323	1654	MD14G1092300	cytochrome C biogenesis 382;function=cytochrome C biogenesis 382
Chr14	13802716	13807427	WRKY10_2_peak_357	17	7.31894	Promoter (<=1kb)	13802670	13804323	1654	MD14G1092300	cytochrome C biogenesis 382;function=cytochrome C biogenesis 382
Chr14	13802716	13807427	WRKY10_2_peak_358	42	7.61904	Promoter (<=1kb)	13802670	13804323	1654	MD14G1092300	cytochrome C biogenesis 382;function=cytochrome C biogenesis 382
Chr14	13802716	13807427	WRKY10_2_peak_359	34	8.96444	Promoter (<=1kb)	13802670	13804323	1654	MD14G1092300	cytochrome C biogenesis 382;function=cytochrome C biogenesis 382
Chr14	13856019	13856303	WRKY10_1_peak_1033	48	1.99777	Promoter (2-3kb)	13857698	13858645	948	MD14G1093000	3-ketoacyl-CoA synthase 4;function=3-ketoacyl-CoA synthase 4
Chr14	14211916	14212200	WRKY10_1_peak_1034	56	1.99722	Promoter (1-2kb)	14207650	14210280	2631	MD14G1094900	ribosomal protein L24;function=ribosomal protein L24
Chr14	14322563	14322847	WRKY10_1_peak_1035	56	1.99714	Promoter (<=1kb)	14319845	14323175	3331	MD14G1095000	ncRNA
Chr14	14468593	14468877	WRKY10_1_peak_1036	34	1.99722	Exon (mRNA:MD14G1095600.1/gene:MD14G1095600	14465411	14477557	12147	MD14G1095600	ubiquitin-protein ligase 7;function=ubiquitin-protein ligase 7
Chr14	14550828	14551112	WRKY10_1_peak_1037	80	1.99777	Distal Intergenic	14565140	14566366	1227	MD14G1096000	ncRNA
Chr14	14898329	14898613	WRKY10_1_peak_1038	80	1.99784	Promoter (<=1kb)	14899456	14903464	4009	MD14G1097800	Cytochrome P450 superfamily protein;function=Cytochrome P450 superfamily protein
Chr14	14939085	14939369	WRKY10_1_peak_1039	45	1.99806	Distal Intergenic	14930092	14937215	7124	MD14G1098000	Other Eukaryotes -18553 (source: NCBI BLink).;function=Other Eukaryotes -18553 (source: NCBI BLink).
Chr14	14968463	14968747	WRKY10_1_peak_1040	36	1.99789	Distal Intergenic	14951127	14952494	1368	MD14G1098100	Calcium-dependent lipid-binding (CaLB domain) family protein;function=Calcium-dependent lipid-binding (CaLB domain) family protein
Chr14	15403088	15403372	WRKY10_1_peak_1041	54	1.99722	Promoter (1-2kb)	15404403	15412173	7771	MD14G1099800	binding;function=binding
Chr14	15675347	15675631	WRKY10_1_peak_1042	56	1.99611	Distal Intergenic	15670719	15672446	1728	MD14G1101700	actin depolymerizing factor 7;function=actin depolymerizing factor 7
Chr14	16042781	16043065	WRKY10_1_peak_1043	80	1.99816	Promoter (<=1kb)	16040303	16042726	2424	MD14G1103900	beta-6 tubulin;function=beta-6 tubulin
Chr14	16058690	16058974	WRKY10_1_peak_1044	53	1.99777	Distal Intergenic	16040303	16042726	2424	MD14G1103900	beta-6 tubulin;function=beta-6 tubulin
Chr14	16170020	16172656	WRKY10_2_peak_360	88	6.27935	Promoter (<=1kb)	16172956	16175745	2790	MD14G1104200	Protein of unknown function;function=Protein of unknown function
Chr14	16170020	16172656	WRKY10_2_peak_361	49	9.56078	Promoter (<=1kb)	16172956	16175745	2790	MD14G1104200	Protein of unknown function;function=Protein of unknown function
Chr14	16170020	16172656	WRKY10_2_peak_362	56	8.79148	Promoter (<=1kb)	16172956	16175745	2790	MD14G1104200	Protein of unknown function;function=Protein of unknown function
Chr14	16170020	16172656	WRKY10_2_peak_363	34	7.13689	Promoter (<=1kb)	16172956	16175745	2790	MD14G1104200	Protein of unknown function;function=Protein of unknown function
Chr14	16523061	16523345	WRKY10_1_peak_1045	48	1.99832	Distal Intergenic	16532745	16538368	5624	MD14G1106400	SIGNAL PEPTIDE PEPTIDASE-LIKE 2;function=SIGNAL PEPTIDE PEPTIDASE-LIKE 2
Chr14	16859578	16859862	WRKY10_1_peak_1046	56	1.9981	Promoter (<=1kb)	16857236	16860393	3158	MD14G1108100	ubiquitin-conjugating enzyme 5;function=ubiquitin-conjugating enzyme 5
Chr14	17291468	17291752	WRKY10_1_peak_1047	48	1.99777	Distal Intergenic	17295955	17298969	3015	MD14G1109500	BTB/POZ domain-containing protein;function=BTB/POZ domain-containing protein
Chr14	17650916	17651200	WRKY10_1_peak_1048	42	1.9983	Distal Intergenic	17656546	17656883	338	MD14G1111000	NA
Chr14	18325491	18325775	WRKY10_1_peak_1049	14	1.99803	Distal Intergenic	18312633	18314234	1602	MD14G1113600	NA
Chr14	19739664	19739948	WRKY10_1_peak_1050	48	1.99795	Promoter (<=1kb)	19736610	19738943	2334	MD14G1123000	WRKY family transcription factor;function=WRKY family transcription factor
Chr14	19764109	19764393	WRKY10_1_peak_1051	56	1.99666	Promoter (<=1kb)	19762532	19763306	775	MD14G1123100	NA
Chr14	19867738	19868022	WRKY10_1_peak_1052	56	1.99777	Distal Intergenic	19857397	19859187	1791	MD14G1123700	Leucine-rich repeat protein kinase family protein;function=Leucine-rich repeat protein kinase family protein
Chr14	20122278	20122562	WRKY10_1_peak_1053	34	1.99803	Promoter (1-2kb)	20121244	20125223	3980	MD14G1126700	esterase/lipase/thioesterase family protein;function=esterase/lipase/thioesterase family protein
Chr14	21441509	21441793	WRKY10_1_peak_1054	56	1.99808	Distal Intergenic	21465921	21466036	116	MD14G1135200	ncRNA
Chr14	23829449	23829733	WRKY10_1_peak_1055	56	1.99722	Distal Intergenic	23834413	23834827	415	MD14G1145400	ncRNA
Chr14	23984239	23984523	WRKY10_1_peak_1056	56	1.99854	Distal Intergenic	23978106	23980121	2016	MD14G1147100	Integrase-type DNA-binding superfamily protein;function=Integrase-type DNA-binding superfamily protein
Chr14	24174504	24174788	WRKY10_1_peak_1057	36	1.99794	Exon (mRNA:MD14G1149000.1/gene:MD14G1149000	24171893	24177947	6055	MD14G1149000	Protein of unknown function;function=Protein of unknown function
Chr14	24437581	24437865	WRKY10_1_peak_1058	94	1.99762	Promoter (1-2kb)	24436163	24436237	75	MD14G1151200	ncRNA
Chr14	24707800	24708084	WRKY10_1_peak_1059	105	1.99555	Distal Intergenic	24698894	24701458	2565	MD14G1152900	hydroxysteroid dehydrogenase 6;function=hydroxysteroid dehydrogenase 6
Chr14	24776259	24776626	WRKY10_2_peak_364	87	9.61386	Promoter (<=1kb)	24776375	24776599	225	MD14G1153600	structural constituent of ribosome;function=structural constituent of ribosome
Chr14	25251969	25252253	WRKY10_1_peak_1060	56	1.99817	Promoter (1-2kb)	25253783	25261312	7530	MD14G1158400	NRAMP metal ion transporter 6;function=NRAMP metal ion transporter 6
Chr14	25319238	25319531	WRKY10_2_peak_365	34	5.21092	Promoter (<=1kb)	25319142	25319548	407	MD14G1159100	ncRNA
Chr14	25496947	25497231	WRKY10_1_peak_1061	56	1.99833	Distal Intergenic	25480228	25482661	2434	MD14G1160700	beta glucosidase 40;function=beta glucosidase 40
Chr14	25635091	25635375	WRKY10_1_peak_1062	17	1.99699	Promoter (<=1kb)	25634977	25640387	5411	MD14G1161700	malate synthase;function=malate synthase
Chr14	25733894	25734178	WRKY10_1_peak_1063	56	1.99848	Promoter (<=1kb)	25734162	25735710	1549	MD14G1163200	polypeptide 22;function=polypeptide 22
Chr14	26931472	26931756	WRKY10_1_peak_1064	56	1.99821	Promoter (1-2kb)	26925664	26929510	3847	MD14G1176000	Protein of Unknown Function (DUF239);function=Protein of Unknown Function (DUF239)
Chr14	27349981	27350265	WRKY10_1_peak_1065	17	1.99777	Promoter (2-3kb)	27350956	27353065	2110	MD14G1180800	60S acidic ribosomal protein family;function=60S acidic ribosomal protein family
Chr14	27762884	27763168	WRKY10_1_peak_1066	34	1.99816	Promoter (<=1kb)	27760428	27763329	2902	MD14G1185300	Protein of unknown function;function=Protein of unknown function
Chr14	28760117	28760401	WRKY10_1_peak_1067	17	1.99854	Promoter (1-2kb)	28758656	28763273	4618	MD14G1197500	RINT-1 / TIP-1 family;function=RINT-1 / TIP-1 family
Chr14	29026957	29027242	WRKY10_2_peak_366	48	5.16958	Promoter (<=1kb)	29027913	29029634	1722	MD14G1201200	GDSL-like Lipase/Acylhydrolase superfamily protein;function=GDSL-like Lipase/Acylhydrolase superfamily protein
Chr14	29891525	29891857	WRKY10_2_peak_367	56	11.8961	Promoter (<=1kb)	29892204	29892511	308	MD14G1215400
Chr14	30071670	30071954	WRKY10_1_peak_1068	56	1.99806	Distal Intergenic	30076738	30079882	3145	MD14G1217200	phosphoinositide 4-kinase gamma 7;function=phosphoinositide 4-kinase gamma 7
Chr14	30801519	30801899	WRKY10_2_peak_368	48	12.2303	Downstream (1-2kb)	30803786	30806232	2447	MD14G1226700	Protein of unknown function;function=Protein of unknown function
Chr14	31017859	31018143	WRKY10_1_peak_1069	56	1.99572	Promoter (<=1kb)	31018052	31022110	4059	MD14G1228600	Calmodulin binding protein-like;function=Calmodulin binding protein-like
Chr14	31160845	31161129	WRKY10_1_peak_1070	34	1.99414	Distal Intergenic	31149425	31150278	854	MD14G1231000	early nodulin-like protein 5;function=early nodulin-like protein 5
Chr14	31651950	31652234	WRKY10_1_peak_1071	56	1.99619	Promoter (<=1kb)	31649663	31651953	2291	MD14G1236400	Calcium-dependent lipid-binding (CaLB domain) family protein;function=Calcium-dependent lipid-binding (CaLB domain) family protein
Chr14	32181286	32181570	WRKY10_1_peak_1072	34	1.99444	Distal Intergenic	32184593	32188605	4013	MD14G1243300	homeodomain GLABROUS 11;function=homeodomain GLABROUS 11
Chr15	281060	281344	WRKY10_1_peak_1073	14	1.99813	Promoter (<=1kb)	279210	280403	1194	MD15G1004700	NA
Chr15	381569	381853	WRKY10_1_peak_1074	56	1.99833	Promoter (2-3kb)	384125	384367	243	MD15G1006900	LYR family of Fe/S cluster biogenesis protein;function=LYR family of Fe/S cluster biogenesis protein
Chr15	1174018	1174302	WRKY10_1_peak_1075	56	1.99854	Distal Intergenic	1182085	1182585	501	MD15G1020100	Integrase-type DNA-binding superfamily protein;function=Integrase-type DNA-binding superfamily protein
Chr15	1690489	1690773	WRKY10_1_peak_1076	56	1.99666	Distal Intergenic	1695496	1697556	2061	MD15G1028300	polypeptide 4;function=polypeptide 4
Chr15	1890906	1891190	WRKY10_1_peak_1077	101	1.99841	Promoter (<=1kb)	1891050	1892336	1287	MD15G1030800	Protein of unknown function (DUF620);function=Protein of unknown function (DUF620)
Chr15	2554251	2554535	WRKY10_1_peak_1078	30	1.99841	Distal Intergenic	2548128	2549263	1136	MD15G1036500	Integrase-type DNA-binding superfamily protein;function=Integrase-type DNA-binding superfamily protein
Chr15	3662696	3662980	WRKY10_1_peak_1079	56	1.99722	Promoter (<=1kb)	3662890	3663356	467	MD15G1053600	17.6 kDa class II heat shock protein;function=17.6 kDa class II heat shock protein
Chr15	3934707	3934991	WRKY10_1_peak_1080	56	1.99777	Promoter (<=1kb)	3934223	3935221	999	MD15G1058900	Protein of unknown function;function=Protein of unknown function
Chr15	4047231	4047515	WRKY10_1_peak_1081	56	1.99333	Distal Intergenic	4051894	4058616	6723	MD15G1060300	Protein kinase superfamily protein;function=Protein kinase superfamily protein
Chr15	4290077	4290361	WRKY10_1_peak_1082	48	1.99854	Distal Intergenic	4296309	4301852	5544	MD15G1062600	glycosyl hydrolase family 10 protein / carbohydrate-binding domain-containing protein;function=glycosyl hydrolase family 10 protein / carbohydrate-binding domain-containing protein
Chr15	4573329	4573613	WRKY10_1_peak_1083	34	1.99854	Promoter (<=1kb)	4567451	4572496	5046	MD15G1065700	P-loop containing nucleoside triphosphate hydrolases superfamily protein;function=P-loop containing nucleoside triphosphate hydrolases superfamily protein
Chr15	4816108	4816392	WRKY10_1_peak_1084	56	1.99794	Distal Intergenic	4808322	4810476	2155	MD15G1070600	ARM repeat superfamily protein;function=ARM repeat superfamily protein
Chr15	4839530	4839814	WRKY10_1_peak_1085	48	1.99854	Promoter (<=1kb)	4840553	4846142	5590	MD15G1070800	C-terminus|PF12515:Ca2+-ATPase N terminal autoinhibitory domain|PF00690:Cation transporter/ATPase
Chr15	5183170	5183454	WRKY10_1_peak_1086	14	1.99611	Promoter (<=1kb)	5183364	5185838	2475	MD15G1076300	receptor-like protein kinase 4;function=receptor-like protein kinase 4
Chr15	5310100	5310384	WRKY10_1_peak_1087	42	1.99841	Promoter (<=1kb)	5310881	5318890	8010	MD15G1077800	P-loop containing nucleoside triphosphate hydrolases superfamily protein;function=P-loop containing nucleoside triphosphate hydrolases superfamily protein
Chr15	5374103	5374387	WRKY10_1_peak_1088	17	1.99777	Promoter (<=1kb)	5375216	5375793	578	MD15G1078700	C2H2-like zinc finger protein;function=C2H2-like zinc finger protein
Chr15	6208826	6209110	WRKY10_1_peak_1089	17	1.99762	Promoter (<=1kb)	6207858	6217372	9515	MD15G1089200	glycine-rich protein (TAIR:AT4G32920.3); Has 8203 Blast hits to 3102 proteins in 389 species: Archae -3; Bacteria -5624; Metazoa -852; Fungi -139; Plants -704; Viruses -77; Other Eukaryotes -804;function=glycine-rich protein (TAIR:AT4G32920.3); Has 8203 Blast hits to 3102 proteins in 389 species: Archae -3; Bacteria -5624; Metazoa -852; Fungi -139; Plants -704; Viruses -77; Other Eukaryotes -804
Chr15	6213064	6213348	WRKY10_1_peak_1090	17	1.99833	Exon (mRNA:MD15G1089200.1/gene:MD15G1089200	6217856	6220331	2476	MD15G1089300	ataurora1;function=ataurora1
Chr15	6757518	6757802	WRKY10_1_peak_1091	34	1.9983	3' UTR	6754439	6760752	6314	MD15G1096800	Tetraspanin family protein;function=Tetraspanin family protein
Chr15	7031694	7031978	WRKY10_1_peak_1092	42	1.99854	Distal Intergenic	7018420	7023737	5318	MD15G1100800	ABC1 family protein;function=ABC1 family protein
Chr15	7211985	7212269	WRKY10_1_peak_1093	74	1.99854	Promoter (<=1kb)	7212316	7222388	10073	MD15G1101900	ABC1 family protein;function=ABC1 family protein
Chr15	7452974	7453258	WRKY10_1_peak_1094	34	1.99854	Promoter (1-2kb)	7440141	7451623	11483	MD15G1106500	Protein of unknown function;function=Protein of unknown function
Chr15	8185065	8185349	WRKY10_1_peak_1095	89	1.99777	Promoter (2-3kb)	8188285	8192990	4706	MD15G1116100	TIFY domain protein 8;function=TIFY domain protein 8
Chr15	9103929	9104213	WRKY10_1_peak_1096	56	1.99854	Promoter (<=1kb)	9098693	9103108	4416	MD15G1125300	TPX2 (targeting protein for Xklp2) protein family;function=TPX2 (targeting protein for Xklp2) protein family
Chr15	9607731	9608015	WRKY10_1_peak_1097	121	1.99722	Downstream (1-2kb)	9609238	9614423	5186	MD15G1132400	RING/FYVE/PHD-type zinc finger family protein;function=RING/FYVE/PHD-type zinc finger family protein
Chr15	9742532	9743608	WRKY10_2_peak_369	56	13.3933	Promoter (<=1kb)	9743184	9743429	246	MD15G1134000	ATP synthase subunit C family protein;function=ATP synthase subunit C family protein
Chr15	11089243	11089527	WRKY10_1_peak_1098	56	1.9981	Exon (mRNA:MD15G1150300.1/gene:MD15G1150300	11087602	11093966	6365	MD15G1150300	Cellulose synthase family protein;function=Cellulose synthase family protein
Chr15	11122078	11122362	WRKY10_1_peak_1099	14	1.99777	Distal Intergenic	11125850	11126759	910	MD15G1150800	NA
Chr15	11658874	11659158	WRKY10_1_peak_1100	56	1.99666	Promoter (1-2kb)	11661076	11664251	3176	MD15G1157000	receptor kinase 2;function=receptor kinase 2
Chr15	12364694	12364978	WRKY10_1_peak_1101	17	1.99777	Distal Intergenic	12359882	12361024	1143	MD15G1164200	NA
Chr15	13248875	13249159	WRKY10_1_peak_1102	56	1.99854	Distal Intergenic	13212768	13215003	2236	MD15G1171000	methyl-CPG-binding domain 10;function=methyl-CPG-binding domain 10
Chr15	13544770	13545054	WRKY10_1_peak_1103	14	1.99854	Distal Intergenic	13550291	13551886	1596	MD15G1173400	Zinc-binding dehydrogenase family protein;function=Zinc-binding dehydrogenase family protein
Chr15	13754987	13755271	WRKY10_1_peak_1104	34	1.9981	Promoter (<=1kb)	13754102	13754214	113	MD15G1176100	ncRNA
Chr15	13836756	13837040	WRKY10_1_peak_1105	56	1.99833	Distal Intergenic	13833024	13835723	2700	MD15G1176700	PB1 domain-containing protein tyrosine kinase;function=PB1 domain-containing protein tyrosine kinase
Chr15	13836417	13837041	WRKY10_2_peak_370	56	12.9172	Distal Intergenic	13833024	13835723	2700	MD15G1176700	PB1 domain-containing protein tyrosine kinase;function=PB1 domain-containing protein tyrosine kinase
Chr15	13885744	13886028	WRKY10_1_peak_1106	56	1.99854	Promoter (1-2kb)	13887675	13890321	2647	MD15G1177400	Plant Tudor-like RNA-binding protein;function=Plant Tudor-like RNA-binding protein
Chr15	14010187	14010471	WRKY10_1_peak_1107	56	1.99854	Distal Intergenic	14026663	14033419	6757	MD15G1178200	K+ transporter 1;function=K+ transporter 1
Chr15	14176798	14177082	WRKY10_1_peak_1108	56	1.99854	Promoter (<=1kb)	14173959	14176461	2503	MD15G1179900
Chr15	14587331	14588149	WRKY10_2_peak_371	17	4.90787	Distal Intergenic	14580569	14584004	3436	MD15G1184800	Flavin-binding monooxygenase family protein;function=Flavin-binding monooxygenase family protein
Chr15	14587331	14588149	WRKY10_2_peak_372	56	13.9767	Distal Intergenic	14580569	14584004	3436	MD15G1184800	Flavin-binding monooxygenase family protein;function=Flavin-binding monooxygenase family protein
Chr15	14680217	14680501	WRKY10_1_peak_1109	34	1.99854	Distal Intergenic	14684190	14685123	934	MD15G1185500	ATP binding microtubule motor family protein;function=ATP binding microtubule motor family protein
Chr15	15038911	15039195	WRKY10_1_peak_1110	56	1.99854	Downstream (1-2kb)	15040574	15043088	2515	MD15G1191300	Phosphorylase superfamily protein;function=Phosphorylase superfamily protein
Chr15	15038882	15039454	WRKY10_2_peak_373	56	35.061	Downstream (1-2kb)	15040574	15043088	2515	MD15G1191300	Phosphorylase superfamily protein;function=Phosphorylase superfamily protein
Chr15	15707003	15707287	WRKY10_1_peak_1111	48	1.99611	Promoter (2-3kb)	15710173	15714646	4474	MD15G1197800	NA
Chr15	15755701	15755985	WRKY10_1_peak_1112	34	1.99854	Promoter (<=1kb)	15755326	15756113	788	MD15G1198500
Chr15	17433462	17433746	WRKY10_1_peak_1113	56	1.99833	Promoter (<=1kb)	17431154	17433559	2406	MD15G1216000	growth-regulating factor 5;function=growth-regulating factor 5
Chr15	17937670	17937954	WRKY10_1_peak_1114	56	1.99854	Distal Intergenic	17922734	17929649	6916	MD15G1221400	auxin response factor 19;function=auxin response factor 19
Chr15	18350799	18351083	WRKY10_1_peak_1115	56	1.99849	Promoter (<=1kb)	18351077	18353789	2713	MD15G1226000	Phospholipid/glycerol acyltransferase family protein;function=Phospholipid/glycerol acyltransferase family protein
Chr15	18514699	18514983	WRKY10_1_peak_1116	56	1.99833	Promoter (<=1kb)	18514204	18514278	75	MD15G1227700	ncRNA
Chr15	18571539	18571823	WRKY10_1_peak_1117	48	1.99854	Distal Intergenic	18577110	18579188	2079	MD15G1228000	RNA-binding (RRM/RBD/RNP motifs) family protein;function=RNA-binding (RRM/RBD/RNP motifs) family protein
Chr15	18944259	18944543	WRKY10_1_peak_1118	56	1.99444	Promoter (<=1kb)	18944038	18946847	2810	MD15G1231800	Protein of unknown function;function=Protein of unknown function
Chr15	19077204	19077488	WRKY10_1_peak_1119	14	1.99791	Exon (mRNA:MD15G1233300.1/gene:MD15G1233300	19074181	19075797	1617	MD15G1233200	phosphoserine aminotransferase;function=phosphoserine aminotransferase
Chr15	19295167	19295451	WRKY10_1_peak_1120	56	1.99854	Distal Intergenic	19302646	19303521	876	MD15G1234900	Arabidopsis protein of unknown function (DUF241);function=Arabidopsis protein of unknown function (DUF241)
Chr15	19648055	19648339	WRKY10_1_peak_1121	34	1.99841	Promoter (<=1kb)	19648487	19651827	3341	MD15G1238400	Eukaryotic aspartyl protease family protein;function=Eukaryotic aspartyl protease family protein
Chr15	20494677	20494961	WRKY10_1_peak_1122	56	1.99722	Distal Intergenic	20488358	20491597	3240	MD15G1247000	Zinc finger C-x8-C-x5-C-x3-H type family protein;function=Zinc finger C-x8-C-x5-C-x3-H type family protein
Chr15	20532797	20533205	WRKY10_2_peak_374	56	10.0654	Promoter (<=1kb)	20532976	20533045	70	MD15G1247600	ncRNA
Chr15	20785240	20785824	WRKY10_2_peak_375	56	11.0816	Distal Intergenic	20795855	20802409	6555	MD15G1249200	DNA binding;function=DNA binding
Chr15	21185396	21185680	WRKY10_1_peak_1123	17	1.99777	Promoter (2-3kb)	21180738	21188415	7678	MD15G1251500	Cytochrome P450 superfamily protein;function=Cytochrome P450 superfamily protein
Chr15	21204229	21204513	WRKY10_1_peak_1124	56	1.99854	Promoter (<=1kb)	21204465	21214504	10040	MD15G1251700	FAD-linked oxidases family protein;function=FAD-linked oxidases family protein
Chr15	21316976	21317260	WRKY10_1_peak_1125	56	1.99833	Promoter (<=1kb)	21318229	21318348	120	MD15G1252200	ncRNA
Chr15	22260148	22260432	WRKY10_1_peak_1126	56	1.99777	Promoter (1-2kb)	22256127	22262175	6049	MD15G1260700	alpha/beta-Hydrolases superfamily protein;function=alpha/beta-Hydrolases superfamily protein
Chr15	22399240	22399524	WRKY10_1_peak_1127	56	1.99854	Promoter (<=1kb)	22399910	22400108	199	MD15G1262100	Protein of unknown function (DUF59);function=Protein of unknown function (DUF59)
Chr15	23360153	23360437	WRKY10_1_peak_1128	204	1.99825	Promoter (<=1kb)	23359227	23360344	1118	MD15G1269900	galacturonosyltransferase-like 2;function=galacturonosyltransferase-like 2
Chr15	23549695	23549979	WRKY10_1_peak_1129	20	1.99722	Distal Intergenic	23512117	23517421	5305	MD15G1271000	LIM domain-containing protein;function=LIM domain-containing protein
Chr15	23601370	23601693	WRKY10_2_peak_376	30	8.45738	Promoter (<=1kb)	23601574	23601657	84	MD15G1271100	ncRNA
Chr15	23744266	23744550	WRKY10_1_peak_1130	48	1.99833	Promoter (<=1kb)	23744210	23744662	453	MD15G1272000	Protein of unknown function;function=Protein of unknown function
Chr15	24038179	24038497	WRKY10_2_peak_377	56	8.65316	Promoter (<=1kb)	24038288	24038356	69	MD15G1274000	ncRNA
Chr15	24090020	24090304	WRKY10_1_peak_1131	56	1.99854	Promoter (<=1kb)	24088780	24090298	1519	MD15G1274600	Flavin-binding monooxygenase family protein;function=Flavin-binding monooxygenase family protein
Chr15	24627311	24627595	WRKY10_1_peak_1132	56	1.9981	Promoter (<=1kb)	24627955	24633536	5582	MD15G1278700	Protein kinase superfamily protein;function=Protein kinase superfamily protein
Chr15	24748004	24748288	WRKY10_1_peak_1133	34	1.99666	Distal Intergenic	24742468	24743669	1202	MD15G1279400	ChaC-like family protein;function=ChaC-like family protein
Chr15	24907502	24907786	WRKY10_1_peak_1134	56	1.99833	Distal Intergenic	24913199	24913928	730	MD15G1280100	ncRNA
Chr15	25645823	25646107	WRKY10_1_peak_1135	56	1.99854	Promoter (1-2kb)	25644254	25647387	3134	MD15G1283700	heat shock factor 4;function=heat shock factor 4
Chr15	25680320	25680604	WRKY10_1_peak_1136	56	1.99825	Distal Intergenic	25644254	25647387	3134	MD15G1283700	heat shock factor 4;function=heat shock factor 4
Chr15	26084121	26084405	WRKY10_1_peak_1137	48	1.99794	Promoter (<=1kb)	26076132	26083928	7797	MD15G1285900	SET domain-containing protein;function=SET domain-containing protein
Chr15	26100793	26101077	WRKY10_1_peak_1138	38	1.99854	Promoter (2-3kb)	26102542	26103333	792	MD15G1286100	HXXXD-type acyl-transferase family protein;function=HXXXD-type acyl-transferase family protein
Chr15	26109004	26109288	WRKY10_1_peak_1139	154	1.9981	Promoter (<=1kb)	26107538	26108485	948	MD15G1286200	HXXXD-type acyl-transferase family protein;function=HXXXD-type acyl-transferase family protein
Chr15	26289334	26289762	WRKY10_2_peak_378	56	11.8567	Distal Intergenic	26295058	26295462	405	MD15G1286900	Serine protease inhibitor (SERPIN) family protein;function=Serine protease inhibitor (SERPIN) family protein
Chr15	26895567	26895918	WRKY10_2_peak_379	48	9.78894	Distal Intergenic	26915456	26917468	2013	MD15G1291000	RING/U-box superfamily protein;function=RING/U-box superfamily protein
Chr15	27161771	27162055	WRKY10_1_peak_1140	574	1.99854	Distal Intergenic	27166284	27166399	116	MD15G1293000	ncRNA
Chr15	27335668	27335952	WRKY10_1_peak_1141	56	1.99722	Promoter (1-2kb)	27333930	27336944	3015	MD15G1293800	Phototropic-responsive NPH3 family protein;function=Phototropic-responsive NPH3 family protein
Chr15	27758475	27758923	WRKY10_2_peak_380	42	19.9951	Promoter (<=1kb)	27758355	27758935	581	MD15G1295700	ncRNA
Chr15	28590724	28591008	WRKY10_1_peak_1142	56	1.99841	Distal Intergenic	28599392	28600006	615	MD15G1300200	basic leucine-zipper 6;function=basic leucine-zipper 6
Chr15	28649815	28650099	WRKY10_1_peak_1143	17	1.99841	Promoter (2-3kb)	28652213	28654873	2661	MD15G1300300	NA
Chr15	28844739	28845023	WRKY10_1_peak_1144	56	1.99722	Downstream (2-3kb)	28847105	28850233	3129	MD15G1300900	growth-regulating factor 1;function=growth-regulating factor 1
Chr15	29173861	29174145	WRKY10_1_peak_1145	34	1.99841	Distal Intergenic	29180039	29182443	2405	MD15G1302200	1-amino-cyclopropane-1-carboxylate synthase 8;function=1-amino-cyclopropane-1-carboxylate synthase 8
Chr15	29929465	29929749	WRKY10_1_peak_1146	56	1.99854	Promoter (<=1kb)	29929181	29930577	1397	MD15G1305200	basic helix-loop-helix (bHLH) DNA-binding superfamily protein;function=basic helix-loop-helix (bHLH) DNA-binding superfamily protein
Chr15	30394637	30394921	WRKY10_1_peak_1147	48	1.99854	Distal Intergenic	30436492	30439326	2835	MD15G1306600
Chr15	30386766	30387050	WRKY10_1_peak_1148	56	1.99854	Distal Intergenic	30436492	30439326	2835	MD15G1306600
Chr15	30440718	30441002	WRKY10_1_peak_1149	14	1.99722	Promoter (<=1kb)	30441925	30442697	773	MD15G1306800	beta HLH protein 93;function=beta HLH protein 93
Chr15	31075418	31076045	WRKY10_2_peak_381	30	12.2678	Promoter (<=1kb)	31075484	31076207	724	MD15G1309600	Sec-independent periplasmic protein translocase;function=Sec-independent periplasmic protein translocase
Chr15	31539465	31539749	WRKY10_1_peak_1150	56	1.99722	Promoter (1-2kb)	31537844	31540842	2999	MD15G1312600	Protein of unknown function;function=Protein of unknown function
Chr15	32437029	32437313	WRKY10_1_peak_1151	48	1.99854	Distal Intergenic	32449135	32449912	778	MD15G1316300	AP2/B3-like transcriptional factor family protein;function=AP2/B3-like transcriptional factor family protein
Chr15	32550704	32550988	WRKY10_1_peak_1152	42	1.99854	Distal Intergenic	32574873	32575934	1062	MD15G1316600	ENTH/ANTH/VHS superfamily protein;function=ENTH/ANTH/VHS superfamily protein
Chr15	32567303	32567587	WRKY10_1_peak_1153	34	1.99854	Distal Intergenic	32574873	32575934	1062	MD15G1316600	ENTH/ANTH/VHS superfamily protein;function=ENTH/ANTH/VHS superfamily protein
Chr15	33123995	33124279	WRKY10_1_peak_1154	17	1.99854	Distal Intergenic	33133866	33137959	4094	MD15G1319500	O-Glycosyl hydrolases family 17 protein;function=O-Glycosyl hydrolases family 17 protein
Chr15	33603794	33604078	WRKY10_1_peak_1155	17	1.99833	Distal Intergenic	33623651	33624046	396	MD15G1321400	Peroxidase superfamily protein;function=Peroxidase superfamily protein
Chr15	33892096	33892380	WRKY10_1_peak_1156	48	1.99833	Distal Intergenic	33883808	33884701	894	MD15G1322000	Protein of unknown function;function=Protein of unknown function
Chr15	34138657	34138941	WRKY10_1_peak_1157	48	1.99854	Distal Intergenic	34155299	34156927	1629	MD15G1323500	myb domain protein 93;function=myb domain protein 93
Chr15	34624831	34625115	WRKY10_1_peak_1158	124	1.99841	Distal Intergenic	34629619	34629900	282	MD15G1324800	Exostosin family protein;function=Exostosin family protein
Chr15	35336014	35336298	WRKY10_1_peak_1159	17	1.99854	Distal Intergenic	35353895	35359436	5542	MD15G1327100	middle domain && PF01756:Acyl-CoA oxidase|PF00441:Acyl-CoA dehydrogenase					acyl-CoA oxidase 2;function=acyl-CoA oxidase 2
Chr15	36865729	36866013	WRKY10_1_peak_1160	56	1.99833	Promoter (2-3kb)	36862997	36863116	120	MD15G1332500	ncRNA
Chr15	37274503	37274787	WRKY10_1_peak_1161	48	1.99833	Promoter (1-2kb)	37274257	37276251	1995	MD15G1334700	NA
Chr15	37469060	37469344	WRKY10_1_peak_1162	17	1.99854	Promoter (2-3kb)	37468281	37472237	3957	MD15G1335400	Tetratricopeptide repeat (TPR)-like superfamily protein;function=Tetratricopeptide repeat (TPR)-like superfamily protein
Chr15	37496427	37496711	WRKY10_1_peak_1163	34	1.9924	Distal Intergenic	37482208	37491203	8996	MD15G1335500	putative;function=putative
Chr15	37898668	37898952	WRKY10_1_peak_1164	28	1.99722	Promoter (2-3kb)	37891029	37895909	4881	MD15G1337100	WRKY DNA-binding protein 13;function=WRKY DNA-binding protein 13
Chr15	37951794	37952078	WRKY10_1_peak_1165	56	1.99555	Distal Intergenic	37983097	37983190	94	MD15G1337400	ncRNA
Chr15	38031294	38031578	WRKY10_1_peak_1166	34	1.99555	Distal Intergenic	38014749	38018481	3733	MD15G1337800	Peptidyl-tRNA hydrolase II (PTH2) family protein;function=Peptidyl-tRNA hydrolase II (PTH2) family protein
Chr15	38191997	38192281	WRKY10_1_peak_1167	34	2.89979	Distal Intergenic	38155388	38163862	8475	MD15G1338500	ncRNA
Chr15	38191683	38192305	WRKY10_2_peak_382	56	10.6652	Distal Intergenic	38155388	38163862	8475	MD15G1338500	ncRNA
Chr15	39667958	39668242	WRKY10_1_peak_1168	56	1.99833	Promoter (<=1kb)	39667707	39668870	1164	MD15G1342600	Beta-ketoacyl synthase;function=Beta-ketoacyl synthase
Chr15	40129865	40130149	WRKY10_1_peak_1169	152	1.99794	Promoter (<=1kb)	40124025	40129413	5389	MD15G1344300	C-terminal domain|PF00134:Cyclin
Chr15	40465701	40466213	WRKY10_2_peak_383	56	15.0668	Promoter (1-2kb)	40463848	40464197	350	MD15G1345200	replication factor C subunit 3;function=replication factor C subunit 3
Chr15	40467133	40467410	WRKY10_2_peak_384	28	4.32842	Promoter (1-2kb)	40464199	40468845	4647	MD15G1345300	replication factor C subunit 3;function=replication factor C subunit 3
Chr15	41719411	41719695	WRKY10_1_peak_1170	56	1.99854	Exon (mRNA:MD15G1351000.1/gene:MD15G1351000	41713455	41723087	9633	MD15G1351000	P-loop containing nucleoside triphosphate hydrolases superfamily protein;function=P-loop containing nucleoside triphosphate hydrolases superfamily protein
Chr15	42407600	42407884	WRKY10_1_peak_1171	38	1.99778	Distal Intergenic	42391931	42392968	1038	MD15G1353700	Nucleotide-sugar transporter family protein;function=Nucleotide-sugar transporter family protein
Chr15	44128360	44129506	WRKY10_2_peak_385	56	12.3052	Promoter (<=1kb)	44128940	44129098	159	MD15G1364300	core;function=core
Chr15	44128360	44129506	WRKY10_2_peak_386	48	19.3611	Promoter (<=1kb)	44128940	44129098	159	MD15G1364300	core;function=core
Chr15	44539274	44539558	WRKY10_1_peak_1172	42	1.99854	Distal Intergenic	44518300	44521833	3534	MD15G1366600	tetratricopeptide repeat (TPR)-containing protein;function=tetratricopeptide repeat (TPR)-containing protein
Chr15	45292431	45292715	WRKY10_1_peak_1173	56	1.99854	Distal Intergenic	45277589	45286898	9310	MD15G1371200	NA
Chr15	45940239	45940523	WRKY10_1_peak_1174	110	1.99854	Promoter (1-2kb)	45941682	45942170	489	MD15G1375500	Disease resistance protein (TIR-NBS-LRR class) family;function=Disease resistance protein (TIR-NBS-LRR class) family
Chr15	46292694	46292978	WRKY10_1_peak_1175	17	1.99854	Promoter (2-3kb)	46293311	46295901	2591	MD15G1377800	basic helix-loop-helix (bHLH) DNA-binding superfamily protein;function=basic helix-loop-helix (bHLH) DNA-binding superfamily protein
Chr15	46441084	46441368	WRKY10_1_peak_1176	93	1.99555	Distal Intergenic	46433879	46434079	201	MD15G1378600	Alba DNA/RNA-binding protein;function=Alba DNA/RNA-binding protein
Chr15	46548202	46548486	WRKY10_1_peak_1177	56	1.99854	Intron (mRNA:MD15G1379100.1/gene:MD15G1379100	46540982	46551963	10982	MD15G1379100	MATE efflux family protein;function=MATE efflux family protein
Chr15	47115376	47115653	WRKY10_2_peak_387	17	4.7278	Distal Intergenic	47118820	47125706	6887	MD15G1382200	phosphoglucose isomerase 1;function=phosphoglucose isomerase 1
Chr15	47450784	47451068	WRKY10_1_peak_1178	42	1.99854	Distal Intergenic	47441055	47442695	1641	MD15G1384400	Chaperone DnaJ-domain superfamily protein;function=Chaperone DnaJ-domain superfamily protein
Chr15	47561171	47561455	WRKY10_1_peak_1179	34	1.99854	Exon (mRNA:MD15G1385000.1/gene:MD15G1385000	47560611	47573707	13097	MD15G1385000	Cysteine proteinases superfamily protein;function=Cysteine proteinases superfamily protein
Chr15	48079919	48080268	WRKY10_2_peak_388	56	14.0749	Promoter (<=1kb)	48080427	48080549	123	MD15G1388300	ncRNA
Chr15	48080658	48081737	WRKY10_2_peak_389	48	14.6879	Promoter (<=1kb)	48080990	48081229	240	MD15G1388400	unfolded protein binding;function=unfolded protein binding
Chr15	48647471	48647755	WRKY10_1_peak_1180	56	1.99854	Distal Intergenic	48663953	48666736	2784	MD15G1391500	Glutamyl-tRNA reductase family protein;function=Glutamyl-tRNA reductase family protein
Chr15	48799963	48800247	WRKY10_1_peak_1181	56	1.99854	Distal Intergenic	48777008	48784997	7990	MD15G1391800	ncRNA
Chr15	48849160	48849444	WRKY10_1_peak_1182	17	1.99833	Distal Intergenic	48853230	48853343	114	MD15G1392000	ncRNA
Chr15	49226999	49227283	WRKY10_1_peak_1183	56	1.99854	Promoter (1-2kb)	49225994	49229525	3532	MD15G1394300	Leucine-rich repeat transmembrane protein kinase family protein;function=Leucine-rich repeat transmembrane protein kinase family protein
Chr15	49444061	49444345	WRKY10_1_peak_1184	56	1.99854	Distal Intergenic	49450230	49450747	518	MD15G1394900
Chr15	49757737	49758021	WRKY10_1_peak_1185	56	1.99825	Promoter (1-2kb)	49759895	49760425	531	MD15G1397400	Integrase-type DNA-binding superfamily protein;function=Integrase-type DNA-binding superfamily protein
Chr15	49830610	49830900	WRKY10_2_peak_390	89	7.80607	Distal Intergenic	49836749	49841922	5174	MD15G1397900	Protein kinase superfamily protein;function=Protein kinase superfamily protein
Chr15	50021404	50021688	WRKY10_1_peak_1186	14	1.99833	Exon (mRNA:MD15G1399300.1/gene:MD15G1399300	50018292	50022904	4613	MD15G1399300	Thioredoxin family protein;function=Thioredoxin family protein
Chr15	51001714	51001998	WRKY10_1_peak_1187	56	1.99746	Distal Intergenic	51007607	51015688	8082	MD15G1410300	SPla/RYanodine receptor (SPRY) domain-containing protein;function=SPla/RYanodine receptor (SPRY) domain-containing protein
Chr15	51058499	51058783	WRKY10_1_peak_1188	17	1.99854	Promoter (1-2kb)	51057132	51058718	1587	MD15G1411200	myb domain protein 3;function=myb domain protein 3
Chr15	51308615	51308899	WRKY10_1_peak_1189	56	1.99854	Promoter (<=1kb)	51307978	51309090	1113	MD15G1413500	BRI1-associated receptor kinase;function=BRI1-associated receptor kinase
Chr15	51415254	51415538	WRKY10_1_peak_1190	56	1.99833	Promoter (1-2kb)	51417355	51421555	4201	MD15G1414300	loricrin-related;function=loricrin-related
Chr15	51565406	51565690	WRKY10_1_peak_1191	56	1.99722	Distal Intergenic	51557724	51562397	4674	MD15G1415100	cellulose synthase like G2;function=cellulose synthase like G2
Chr15	51675761	51676045	WRKY10_1_peak_1192	56	1.99854	Promoter (<=1kb)	51675222	51685177	9956	MD15G1415600	P-loop containing nucleoside triphosphate hydrolases superfamily protein;function=P-loop containing nucleoside triphosphate hydrolases superfamily protein
Chr15	51678431	51678715	WRKY10_1_peak_1193	56	1.99854	Exon (mRNA:MD15G1415600.1/gene:MD15G1415600	51675222	51685177	9956	MD15G1415600	P-loop containing nucleoside triphosphate hydrolases superfamily protein;function=P-loop containing nucleoside triphosphate hydrolases superfamily protein
Chr15	51690302	51690587	WRKY10_2_peak_391	34	7.38126	Promoter (<=1kb)	51689615	51691311	1697	MD15G1415700	xylem NAC domain 1;function=xylem NAC domain 1
Chr15	52002628	52002912	WRKY10_1_peak_1194	56	1.99854	Promoter (1-2kb)	52001227	52006230	5004	MD15G1418500	Lung seven transmembrane receptor family protein;function=Lung seven transmembrane receptor family protein
Chr15	52252859	52253228	WRKY10_2_peak_392	56	14.8584	Downstream (1-2kb)	52255088	52257306	2219	MD15G1420700	mitochondrial; Short=HL; Short=HMG-CoA lyase; AltName: Full=3-hydroxy-3-methylglutarate-CoA lyase && PF00682:HMGL-like && PF00682:HMGL-like
Chr15	52348898	52349182	WRKY10_1_peak_1195	56	1.99854	Distal Intergenic	52352260	52353072	813	MD15G1421700	GNS1/SUR4 membrane protein family;function=GNS1/SUR4 membrane protein family
Chr15	52627610	52627894	WRKY10_1_peak_1196	14	1.99854	Promoter (1-2kb)	52624254	52629642	5389	MD15G1425300	Protein of unknown function;function=Protein of unknown function
Chr15	52983967	52984251	WRKY10_1_peak_1197	56	1.99854	Promoter (<=1kb)	52983302	52987228	3927	MD15G1429300	cleavage and polyadenylation specificity factor 73-I;function=cleavage and polyadenylation specificity factor 73-I
Chr15	53874460	53874744	WRKY10_1_peak_1198	34	3.66498	Promoter (<=1kb)	53874439	53874643	205	MD15G1438900	maturase K;function=maturase K
Chr15	53874984	53875596	WRKY10_1_peak_1199	56	3.80248	Promoter (<=1kb)	53874439	53874643	205	MD15G1438900	maturase K;function=maturase K
Chr15	53873456	53875598	WRKY10_2_peak_393	56	9.75944	Promoter (<=1kb)	53874439	53874643	205	MD15G1438900	maturase K;function=maturase K
Chr15	53873456	53875598	WRKY10_2_peak_394	42	10.4176	Promoter (<=1kb)	53874439	53874643	205	MD15G1438900	maturase K;function=maturase K
Chr15	53873456	53875598	WRKY10_2_peak_395	38	12.4246	Promoter (<=1kb)	53874439	53874643	205	MD15G1438900	maturase K;function=maturase K
Chr15	54050418	54050736	WRKY10_2_peak_396	42	10.5452	Promoter (<=1kb)	54051087	54058839	7753	MD15G1440700	DNA binding;function=DNA binding
Chr15	54076099	54076383	WRKY10_1_peak_1200	48	1.99854	Promoter (2-3kb)	54074550	54078399	3850	MD15G1441000	Ethylene insensitive 3 family protein;function=Ethylene insensitive 3 family protein
Chr15	54075410	54076803	WRKY10_2_peak_397	14	5.53594	Promoter (1-2kb)	54074550	54078399	3850	MD15G1441000	Ethylene insensitive 3 family protein;function=Ethylene insensitive 3 family protein
Chr15	54438980	54439260	WRKY10_2_peak_398	56	4.81141	Promoter (1-2kb)	54440355	54440471	117	MD15G1443900	ncRNA
Chr16	97424	97708	WRKY10_1_peak_1201	14	1.99611	Promoter (1-2kb)	98719	102649	3931	MD16G1001600	nucleolin like 2;function=nucleolin like 2
Chr16	167750	168034	WRKY10_1_peak_1202	36	1.99833	Promoter (<=1kb)	165078	167762	2685	MD16G1002600	nuclear-encoded CLP protease P7;function=nuclear-encoded CLP protease P7
Chr16	242178	242462	WRKY10_1_peak_1203	165	1.99611	Promoter (<=1kb)	242329	245097	2769	MD16G1004200	Nucleotidylyl transferase superfamily protein;function=Nucleotidylyl transferase superfamily protein
Chr16	392080	392364	WRKY10_1_peak_1204	14	1.99666	Distal Intergenic	398610	398960	351	MD16G1005200	NA
Chr16	645802	646086	WRKY10_1_peak_1205	17	1.99798	Promoter (2-3kb)	641984	643781	1798	MD16G1008600	NA
Chr16	987424	988024	WRKY10_2_peak_399	34	8.0393	Promoter (2-3kb)	989425	990693	1269	MD16G1012900	ENTH/VHS/GAT family protein;function=ENTH/VHS/GAT family protein
Chr16	1284340	1284674	WRKY10_2_peak_400	48	12.8785	Promoter (<=1kb)	1284235	1284504	270	MD16G1017300	photosynthetic electron transfer B;function=photosynthetic electron transfer B
Chr16	1733823	1734107	WRKY10_1_peak_1206	56	1.99802	Promoter (1-2kb)	1731391	1732218	828	MD16G1024100	MLP-like protein 31;function=MLP-like protein 31
Chr16	1742608	1742892	WRKY10_1_peak_1207	17	1.99748	Promoter (<=1kb)	1742688	1743368	681	MD16G1024300	MLP-like protein 43;function=MLP-like protein 43
Chr16	1999893	2000722	WRKY10_2_peak_401	99	10.9357	Promoter (<=1kb)	1999256	2001955	2700	MD16G1028300	TPX2 (targeting protein for Xklp2) protein family;function=TPX2 (targeting protein for Xklp2) protein family
Chr16	1999893	2000722	WRKY10_2_peak_402	34	8.64707	Promoter (<=1kb)	1999256	2001955	2700	MD16G1028300	TPX2 (targeting protein for Xklp2) protein family;function=TPX2 (targeting protein for Xklp2) protein family
Chr16	2289354	2289638	WRKY10_1_peak_1208	56	1.99611	Distal Intergenic	2297057	2298017	961	MD16G1032000	Ribosomal protein L34;function=Ribosomal protein L34
Chr16	2614168	2614452	WRKY10_1_peak_1209	56	1.99746	Promoter (2-3kb)	2608428	2611606	3179	MD16G1036300	bidirectional amino acid transporter 1;function=bidirectional amino acid transporter 1
Chr16	3058593	3058877	WRKY10_1_peak_1210	48	1.99746	Promoter (1-2kb)	3058483	3060008	1526	MD16G1043500	Integrase-type DNA-binding superfamily protein;function=Integrase-type DNA-binding superfamily protein
Chr16	3176441	3176823	WRKY10_2_peak_403	48	8.94045	Promoter (<=1kb)	3176155	3178155	2001	MD16G1045200	Aluminium activated malate transporter family protein;function=Aluminium activated malate transporter family protein
Chr16	3178992	3179276	WRKY10_1_peak_1211	56	1.99773	Promoter (<=1kb)	3178157	3179520	1364	MD16G1045300	Aluminium activated malate transporter family protein;function=Aluminium activated malate transporter family protein
Chr16	3178646	3179270	WRKY10_2_peak_404	56	6.16308	Promoter (<=1kb)	3178157	3179520	1364	MD16G1045300	Aluminium activated malate transporter family protein;function=Aluminium activated malate transporter family protein
Chr16	3404952	3405236	WRKY10_1_peak_1212	56	1.9981	Promoter (<=1kb)	3404867	3409858	4992	MD16G1048500	NAD(P)-binding Rossmann-fold superfamily protein;function=NAD(P)-binding Rossmann-fold superfamily protein
Chr16	3761965	3762249	WRKY10_1_peak_1213	22	1.99722	Exon (mRNA:MD16G1052600.1/gene:MD16G1052600	3754626	3764152	9527	MD16G1052600	2-succinyl-5-enolpyruvyl-6-hydroxy-3-cyclohexene-1-carboxylic-acid synthases;function=2-succinyl-5-enolpyruvyl-6-hydroxy-3-cyclohexene-1-carboxylic-acid synthases
Chr16	4036713	4036993	WRKY10_2_peak_405	56	4.81062	Downstream (1-2kb)	4038268	4040501	2234	MD16G1056400	Cytochrome P450 superfamily protein;function=Cytochrome P450 superfamily protein
Chr16	5368320	5368604	WRKY10_1_peak_1214	16	1.99762	Promoter (<=1kb)	5368653	5372676	4024	MD16G1076300	protein kinase 2B;function=protein kinase 2B
Chr16	5373554	5373838	WRKY10_1_peak_1215	34	1.9981	Promoter (2-3kb)	5372739	5376047	3309	MD16G1076400	protein kinase 2B;function=protein kinase 2B
Chr16	6115279	6115563	WRKY10_1_peak_1216	255	1.99764	Promoter (1-2kb)	6111358	6114242	2885	MD16G1088700	nodulin MtN21 /EamA-like transporter family protein;function=nodulin MtN21 /EamA-like transporter family protein
Chr16	6173991	6174275	WRKY10_1_peak_1217	140	1.99854	Distal Intergenic	6181846	6182442	597	MD16G1089200	NA
Chr16	6303953	6304237	WRKY10_1_peak_1218	34	1.99777	Promoter (2-3kb)	6301883	6302878	996	MD16G1090600	Protein of unknown function;function=Protein of unknown function
Chr16	6545697	6545981	WRKY10_1_peak_1219	48	1.99762	Promoter (1-2kb)	6547479	6549341	1863	MD16G1094500	DC1 domain-containing protein;function=DC1 domain-containing protein
Chr16	6706963	6707554	WRKY10_2_peak_406	34	14.2075	Distal Intergenic	6703249	6704391	1143	MD16G1096400	Kelch repeat-containing F-box family protein;function=Kelch repeat-containing F-box family protein
Chr16	6949262	6951678	WRKY10_2_peak_407	56	8.55862	Promoter (<=1kb)	6949558	6950542	985	MD16G1100100	subunit A protein;function=subunit A protein
Chr16	6949262	6951678	WRKY10_2_peak_408	56	11.4516	Promoter (<=1kb)	6949558	6950542	985	MD16G1100100	subunit A protein;function=subunit A protein
Chr16	6949262	6951678	WRKY10_2_peak_409	56	7.74041	Promoter (<=1kb)	6949558	6950542	985	MD16G1100100	subunit A protein;function=subunit A protein
Chr16	6949262	6951678	WRKY10_2_peak_410	48	14.1511	Promoter (<=1kb)	6949558	6950542	985	MD16G1100100	subunit A protein;function=subunit A protein
Chr16	6949262	6951678	WRKY10_2_peak_411	31	14.5972	Promoter (<=1kb)	6949558	6950542	985	MD16G1100100	subunit A protein;function=subunit A protein
Chr16	7412883	7413245	WRKY10_2_peak_412	56	10.2753	Distal Intergenic	7405218	7408247	3030	MD16G1105700	Cysteine proteinases superfamily protein;function=Cysteine proteinases superfamily protein
Chr16	7873100	7873384	WRKY10_1_peak_1220	56	1.9981	Promoter (<=1kb)	7873183	7873968	786	MD16G1112300	FAD/NAD(P)-binding oxidoreductase family protein;function=FAD/NAD(P)-binding oxidoreductase family protein
Chr16	8068032	8068316	WRKY10_1_peak_1221	56	1.99722	Promoter (1-2kb)	8066097	8066169	73	MD16G1114200	ncRNA
Chr16	8695465	8695749	WRKY10_1_peak_1222	56	1.99683	Distal Intergenic	8700835	8707495	6661	MD16G1120900	histidine kinase 3;function=histidine kinase 3
Chr16	8910539	8910823	WRKY10_1_peak_1223	56	1.99708	Promoter (2-3kb)	8907856	8910753	2898	MD16G1123300	Protein of unknown function;function=Protein of unknown function
Chr16	9435849	9436133	WRKY10_1_peak_1224	56	1.99762	Exon (mRNA:MD16G1129000.1/gene:MD16G1129000	9432819	9438271	5453	MD16G1129000	Protein of unknown function;function=Protein of unknown function
Chr16	10300146	10300430	WRKY10_1_peak_1225	48	1.99803	Promoter (<=1kb)	10294608	10299590	4983	MD16G1134100	Class II aaRS and biotin synthetases superfamily protein;function=Class II aaRS and biotin synthetases superfamily protein
Chr16	10757382	10757666	WRKY10_1_peak_1226	77	1.99765	Promoter (<=1kb)	10757012	10759852	2841	MD16G1139800	DEAD box RNA helicase family protein;function=DEAD box RNA helicase family protein
Chr16	10782535	10782819	WRKY10_1_peak_1227	56	1.99611	Exon (mRNA:MD16G1140200.1/gene:MD16G1140200	10779359	10785879	6521	MD16G1140200	S-adenosyl-L-methionine-dependent methyltransferases superfamily protein;function=S-adenosyl-L-methionine-dependent methyltransferases superfamily protein
Chr16	11152211	11152495	WRKY10_1_peak_1228	56	1.99666	Promoter (<=1kb)	11151623	11153502	1880	MD16G1145000	SNARE associated Golgi protein family;function=SNARE associated Golgi protein family
Chr16	11160748	11161032	WRKY10_1_peak_1229	65	1.995	Promoter (<=1kb)	11156971	11161436	4466	MD16G1145100	respiratory burst oxidase homologue D;function=respiratory burst oxidase homologue D
Chr16	12427788	12428072	WRKY10_1_peak_1230	37	1.99666	Distal Intergenic	12415282	12416292	1011	MD16G1155900	phosphoribosyl pyrophosphate (PRPP) synthase 2;function=phosphoribosyl pyrophosphate (PRPP) synthase 2
Chr16	12669557	12669900	WRKY10_2_peak_413	14	5.65223	Promoter (2-3kb)	12667477	12672350	4874	MD16G1158200	acyl-activating enzyme 7;function=acyl-activating enzyme 7
Chr16	12728526	12728810	WRKY10_1_peak_1231	104	1.99841	Promoter (1-2kb)	12730784	12736810	6027	MD16G1158800	myb domain protein 111;function=myb domain protein 111
Chr16	13466032	13466328	WRKY10_2_peak_414	17	6.59488	Promoter (<=1kb)	13463179	13465652	2474	MD16G1163700
Chr16	13795178	13795462	WRKY10_1_peak_1232	30	1.99555	Promoter (<=1kb)	13796450	13798358	1909	MD16G1165600	MATE efflux family protein;function=MATE efflux family protein
Chr16	14078750	14080119	WRKY10_2_peak_415	56	12.1272	Promoter (<=1kb)	14081080	14091339	10260	MD16G1169400	ncRNA
Chr16	14078750	14080119	WRKY10_2_peak_416	56	7.42559	Promoter (<=1kb)	14081080	14091339	10260	MD16G1169400	ncRNA
Chr16	14078750	14080119	WRKY10_2_peak_417	56	19.4088	Promoter (<=1kb)	14081080	14091339	10260	MD16G1169400	ncRNA
Chr16	14118101	14118385	WRKY10_1_peak_1233	92	1.99722	Distal Intergenic	14121905	14122966	1062	MD16G1169900	NA
Chr16	14215353	14215637	WRKY10_1_peak_1234	100	1.99824	Distal Intergenic	14205756	14209181	3426	MD16G1170600	vesicle-associated membrane protein 724;function=vesicle-associated membrane protein 724
Chr16	14665557	14665841	WRKY10_1_peak_1235	56	1.99722	Promoter (1-2kb)	14664034	14669243	5210	MD16G1173800	Protein kinase superfamily protein;function=Protein kinase superfamily protein
Chr16	15888023	15888307	WRKY10_1_peak_1236	16	1.99833	Distal Intergenic	15892433	15893263	831	MD16G1184500	basic helix-loop-helix (bHLH) DNA-binding superfamily protein;function=basic helix-loop-helix (bHLH) DNA-binding superfamily protein
Chr16	15897849	15898133	WRKY10_1_peak_1237	48	1.99555	Promoter (2-3kb)	15899676	15901025	1350	MD16G1184700	dual specificity protein phosphatase 1;function=dual specificity protein phosphatase 1
Chr16	16053706	16053990	WRKY10_1_peak_1238	17	1.99762	Promoter (<=1kb)	16053575	16054561	987	MD16G1186100	ATPase E1-E2 type family protein / haloacid dehalogenase-like hydrolase family protein;function=ATPase E1-E2 type family protein / haloacid dehalogenase-like hydrolase family protein
Chr16	16709511	16709795	WRKY10_1_peak_1239	56	1.99854	Distal Intergenic	16738483	16745486	7004	MD16G1191200	time for coffee;function=time for coffee
Chr16	17441262	17441546	WRKY10_1_peak_1240	56	1.99777	Promoter (<=1kb)	17440762	17441040	279	MD16G1196200	Protein of unknown function;function=Protein of unknown function
Chr16	17482277	17482561	WRKY10_1_peak_1241	56	1.9981	Distal Intergenic	17487774	17489988	2215	MD16G1196600	PLANT HOMOLOGOUS TO PARAFIBROMIN;function=PLANT HOMOLOGOUS TO PARAFIBROMIN
Chr16	17776025	17776309	WRKY10_1_peak_1242	17	1.99589	Intron (mRNA:MD16G1198200.1/gene:MD16G1198200	17772506	17777585	5080	MD16G1198200	Tetratricopeptide repeat (TPR)-like superfamily protein;function=Tetratricopeptide repeat (TPR)-like superfamily protein
Chr16	17905500	17905784	WRKY10_1_peak_1243	14	1.99778	Promoter (<=1kb)	17905676	17905939	264	MD16G1198600	Tetratricopeptide repeat (TPR)-like superfamily protein;function=Tetratricopeptide repeat (TPR)-like superfamily protein
Chr16	18046038	18046322	WRKY10_1_peak_1244	56	1.99666	Distal Intergenic	18032798	18036495	3698	MD16G1199600	RmlC-like cupins superfamily protein;function=RmlC-like cupins superfamily protein
Chr16	19117484	19117768	WRKY10_1_peak_1245	30	1.99699	Distal Intergenic	19099027	19102542	3516	MD16G1206500	AUX/IAA transcriptional regulator family protein;function=AUX/IAA transcriptional regulator family protein
Chr16	19512245	19512529	WRKY10_1_peak_1246	34	1.99773	Distal Intergenic	19520407	19523264	2858	MD16G1207700	N-terminal domain;function=N-terminal domain
Chr16	19592513	19592797	WRKY10_1_peak_1247	56	1.9973	Downstream (2-3kb)	19594935	19596869	1935	MD16G1208600	Ribosomal protein S19 family protein;function=Ribosomal protein S19 family protein
Chr16	19630027	19630311	WRKY10_1_peak_1248	34	1.99843	Distal Intergenic	19649167	19656371	7205	MD16G1208700	zinc knuckle (CCHC-type) family protein;function=zinc knuckle (CCHC-type) family protein
Chr16	19837761	19838293	WRKY10_2_peak_418	56	12.5818	Promoter (1-2kb)	19839767	19840366	600	MD16G1209700	ncRNA
Chr16	19839294	19839821	WRKY10_2_peak_419	56	15.883	Promoter (<=1kb)	19839767	19840366	600	MD16G1209700	ncRNA
Chr16	19841044	19841506	WRKY10_2_peak_420	56	13.8741	Promoter (1-2kb)	19842728	19845749	3022	MD16G1209800	ncRNA
Chr16	19844710	19845026	WRKY10_2_peak_421	56	12.7722	Promoter (1-2kb)	19846104	19846185	82	MD16G1209900	ncRNA
Chr16	19845646	19846150	WRKY10_2_peak_422	210	14.3607	Promoter (<=1kb)	19846104	19846185	82	MD16G1209900	ncRNA
Chr16	19846399	19847953	WRKY10_2_peak_423	127	19.7332	Promoter (<=1kb)	19846783	19846857	75	MD16G1210000	ncRNA
Chr16	19846399	19847953	WRKY10_2_peak_424	191	16.5267	Promoter (<=1kb)	19846783	19846857	75	MD16G1210000	ncRNA
Chr16	19848116	19848864	WRKY10_2_peak_425	79	14.3768	Promoter (<=1kb)	19847391	19847555	165	MD16G1210100	Ycf1 protein;function=Ycf1 protein
Chr16	22699778	22700062	WRKY10_1_peak_1249	39	1.99666	Promoter (1-2kb)	22701146	22704802	3657	MD16G1224900	actin-related protein C2B;function=actin-related protein C2B
Chr16	22856547	22856831	WRKY10_1_peak_1250	98	1.99817	3' UTR	22857554	22860429	2876	MD16G1226000	TLD-domain containing nucleolar protein;function=TLD-domain containing nucleolar protein
Chr16	23671306	23671590	WRKY10_1_peak_1251	14	1.99666	Distal Intergenic	23657872	23668368	10497	MD16G1230900	ncRNA
Chr16	24629195	24629479	WRKY10_1_peak_1252	48	1.99749	Distal Intergenic	24622603	24626539	3937	MD16G1236000	Pectin lyase-like superfamily protein;function=Pectin lyase-like superfamily protein
Chr16	24640257	24640541	WRKY10_1_peak_1253	56	1.99844	Distal Intergenic	24644319	24644433	115	MD16G1236100	ncRNA
Chr16	25752887	25753186	WRKY10_2_peak_426	17	6.25772	Distal Intergenic	25734578	25738798	4221	MD16G1240400	high-affinity K+ transporter 1;function=high-affinity K+ transporter 1
Chr16	26295592	26295876	WRKY10_1_peak_1254	56	1.99777	Distal Intergenic	26265417	26266337	921	MD16G1242800	Eukaryotic protein of unknown function (DUF872);function=Eukaryotic protein of unknown function (DUF872)
Chr16	26298377	26298661	WRKY10_1_peak_1255	17	1.99824	Distal Intergenic	26265417	26266337	921	MD16G1242800	Eukaryotic protein of unknown function (DUF872);function=Eukaryotic protein of unknown function (DUF872)
Chr16	26581189	26581473	WRKY10_1_peak_1256	42	1.99805	Promoter (<=1kb)	26579453	26581081	1629	MD16G1244300	WRKY DNA-binding protein 11;function=WRKY DNA-binding protein 11
Chr16	26636566	26636850	WRKY10_1_peak_1257	17	1.99803	Promoter (1-2kb)	26632503	26638059	5557	MD16G1244800	Nucleotide/sugar transporter family protein;function=Nucleotide/sugar transporter family protein
Chr16	27144988	27145272	WRKY10_1_peak_1258	56	1.99854	Promoter (2-3kb)	27148196	27149393	1198	MD16G1245800	senescence-associated gene 12;function=senescence-associated gene 12
Chr16	27254914	27255198	WRKY10_1_peak_1259	30	1.99765	Promoter (2-3kb)	27257496	27259416	1921	MD16G1246400	Ribosomal protein L30/L7 family protein;function=Ribosomal protein L30/L7 family protein
Chr16	27641775	27642059	WRKY10_1_peak_1260	48	1.99746	Distal Intergenic	27646219	27648554	2336	MD16G1247400	Protein of unknown function;function=Protein of unknown function
Chr16	27676883	27677167	WRKY10_1_peak_1261	56	1.99806	Distal Intergenic	27667832	27667948	117	MD16G1247800	ncRNA
Chr16	27942238	27942522	WRKY10_1_peak_1262	56	1.99777	Distal Intergenic	27952134	27954697	2564	MD16G1249800	Thioredoxin superfamily protein;function=Thioredoxin superfamily protein
Chr16	28623873	28624469	WRKY10_2_peak_427	56	8.38548	Distal Intergenic	28620716	28623842	3127	MD16G1252900	pumilio 6;function=pumilio 6
Chr16	28861718	28862002	WRKY10_1_peak_1263	48	1.99778	Intron (mRNA:MD16G1253700.1/gene:MD16G1253700	28852718	28865589	12872	MD16G1253700	villin 4;function=villin 4
Chr16	28981248	28981532	WRKY10_1_peak_1264	156	1.98941	Distal Intergenic	28926967	28934231	7265	MD16G1254200	H(+)-ATPase 1;function=H(+)-ATPase 1
Chr16	29372679	29372963	WRKY10_1_peak_1265	169	1.99444	Downstream (2-3kb)	29375310	29376182	873	MD16G1255500	polyamine oxidase 5;function=polyamine oxidase 5
Chr16	31631936	31632220	WRKY10_1_peak_1266	42	1.99854	Distal Intergenic	31615631	31616080	450	MD16G1259400	Protein of unknown function (DUF784);function=Protein of unknown function (DUF784)
Chr16	31681787	31682071	WRKY10_1_peak_1267	56	1.99841	Distal Intergenic	31676419	31676531	113	MD16G1259700	ncRNA
Chr16	32806163	32806447	WRKY10_1_peak_1268	34	1.9981	Distal Intergenic	32820153	32822499	2347	MD16G1262400	Plant protein of unknown function (DUF828) with plant pleckstrin homology-like region;function=Plant protein of unknown function (DUF828) with plant pleckstrin homology-like region
Chr16	32952872	32953184	WRKY10_2_peak_428	56	5.21008	Promoter (<=1kb)	32952499	32953476	978	MD16G1263300	subunit A protein;function=subunit A protein
Chr16	33987601	33987885	WRKY10_1_peak_1269	17	1.99838	Distal Intergenic	33996762	33998666	1905	MD16G1266500	UDP-glucosyl transferase 78D2;function=UDP-glucosyl transferase 78D2
Chr16	33989934	33990218	WRKY10_1_peak_1270	34	1.99746	Distal Intergenic	33996762	33998666	1905	MD16G1266500	UDP-glucosyl transferase 78D2;function=UDP-glucosyl transferase 78D2
Chr16	34908913	34909197	WRKY10_1_peak_1271	17	1.99843	Distal Intergenic	34885366	34893042	7677	MD16G1269800	NA
Chr16	34945737	34946021	WRKY10_1_peak_1272	56	1.99794	Exon (mRNA:MD16G1269900.1/gene:MD16G1269900	34942031	34947757	5727	MD16G1269900	CheY-like two-component responsive regulator family protein;function=CheY-like two-component responsive regulator family protein
Chr16	35019291	35019575	WRKY10_1_peak_1273	42	1.99699	Distal Intergenic	35037360	35041036	3677	MD16G1270200	NA
Chr16	35367624	35368174	WRKY10_2_peak_429	17	20.6097	Promoter (<=1kb)	35367306	35368132	827	MD16G1271600	ATP synthase subunit alpha;function=ATP synthase subunit alpha
Chr16	35390646	35390932	WRKY10_2_peak_430	56	5.68524	Promoter (<=1kb)	35391201	35391316	116	MD16G1271700	ncRNA
Chr16	35392241	35393241	WRKY10_2_peak_431	56	14.049	Promoter (<=1kb)	35392221	35392308	88	MD16G1272000	ncRNA
Chr16	35392717	35393102	WRKY10_1_peak_1274	56	4.57188	Promoter (<=1kb)	35392375	35393510	1136	MD16G1272100	bacterial/chloroplast;function=bacterial/chloroplast
Chr16	36425395	36425679	WRKY10_1_peak_1275	36	1.99777	Distal Intergenic	36414609	36415425	817	MD16G1273700	NA
Chr16	37136936	37137220	WRKY10_1_peak_1276	56	1.99705	Distal Intergenic	37126252	37126367	116	MD16G1275800	ncRNA
Chr16	38072406	38072690	WRKY10_1_peak_1277	34	1.99777	Distal Intergenic	38031485	38031598	114	MD16G1279700	ncRNA
Chr16	38709051	38709335	WRKY10_1_peak_1278	48	1.99722	Intron (mRNA:MD16G1282700.1/gene:MD16G1282700	38703653	38715075	11423	MD16G1282700	Copine (Calcium-dependent phospholipid-binding protein) family;function=Copine (Calcium-dependent phospholipid-binding protein) family
Chr16	38712680	38712964	WRKY10_1_peak_1279	14	1.99762	Intron (mRNA:MD16G1282700.1/gene:MD16G1282700	38703653	38715075	11423	MD16G1282700	Copine (Calcium-dependent phospholipid-binding protein) family;function=Copine (Calcium-dependent phospholipid-binding protein) family
Chr16	38912238	38912770	WRKY10_2_peak_432	56	4.33176	Promoter (1-2kb)	38910995	38911714	720	MD16G1282900
Chr16	38940640	38940924	WRKY10_1_peak_1280	56	1.99762	Distal Intergenic	38914228	38920342	6115	MD16G1283000	ncRNA
Chr16	38918601	38919297	WRKY10_2_peak_433	56	2.76641	Exon (ncRNA:MD16G1283000.1/gene:MD16G1283000	38914228	38920342	6115	MD16G1283000	NA
Chr16	38915046	38915497	WRKY10_2_peak_434	182	2.41242	Promoter (<=1kb)	38914228	38920342	6115	MD16G1283000	ncRNA
Chr16	40032242	40032526	WRKY10_1_peak_1281	234	1.99814	Distal Intergenic	40046695	40056734	10040	MD16G1283500	RAD3-like DNA-binding helicase protein;function=RAD3-like DNA-binding helicase protein
Chr16	40367367	40367651	WRKY10_1_peak_1282	44	1.99778	Distal Intergenic	40346774	40346979	206	MD16G1284300	ncRNA
Chr16	40832045	40832321	WRKY10_2_peak_435	91	6.4586	Promoter (1-2kb)	40829654	40830064	411	MD16G1285700
Chr17	227166	227450	WRKY10_2_peak_436	119	5.8427	Promoter (2-3kb)	221939	229860	7922	MD17G1003100	somatic embryogenesis receptor-like kinase 1;function=somatic embryogenesis receptor-like kinase 1
Chr17	394754	395038	WRKY10_1_peak_1283	56	1.99854	Promoter (1-2kb)	396564	396680	117	MD17G1005300	ncRNA
Chr17	1179147	1179431	WRKY10_1_peak_1284	48	1.99854	Promoter (2-3kb)	1181630	1183968	2339	MD17G1014100	Protein kinase superfamily protein;function=Protein kinase superfamily protein
Chr17	2245824	2246108	WRKY10_1_peak_1285	17	1.99854	Promoter (<=1kb)	2246405	2246824	420	MD17G1031000	RING/U-box superfamily protein;function=RING/U-box superfamily protein
Chr17	4764530	4764814	WRKY10_1_peak_1286	56	1.9948	Downstream (2-3kb)	4755118	4756566	1449	MD17G1058400	UDP-Glycosyltransferase superfamily protein;function=UDP-Glycosyltransferase superfamily protein
Chr17	4866164	4866448	WRKY10_1_peak_1287	56	1.99351	Promoter (2-3kb)	4864016	4864873	858	MD17G1059900	Protein of unknown function;function=Protein of unknown function
Chr17	4928256	4928540	WRKY10_1_peak_1288	48	1.995	Intron (ncRNA:MD17G1060900.1/gene:MD17G1060900	4924235	4929267	5033	MD17G1060900	NA
Chr17	5087452	5087736	WRKY10_1_peak_1289	56	1.99057	Downstream (1-2kb)	5089218	5093487	4270	MD17G1062700	NA
Chr17	5373554	5373838	WRKY10_1_peak_1290	17	1.99057	Promoter (<=1kb)	5373008	5375600	2593	MD17G1066500	O-fucosyltransferase family protein;function=O-fucosyltransferase family protein
Chr17	5806204	5806488	WRKY10_1_peak_1291	56	1.99477	Exon (mRNA:MD17G1072200.1/gene:MD17G1072200	5803098	5806723	3626	MD17G1072200	TRICHOME BIREFRINGENCE-LIKE 19;function=TRICHOME BIREFRINGENCE-LIKE 19
Chr17	5874523	5874807	WRKY10_1_peak_1292	17	1.99555	Distal Intergenic	5879982	5889173	9192	MD17G1073200	histone acetyltransferase of the CBP family 1;function=histone acetyltransferase of the CBP family 1
Chr17	6532038	6532322	WRKY10_1_peak_1293	56	1.99716	Distal Intergenic	6528329	6531719	3391	MD17G1079100	ELMO/CED-12 family protein;function=ELMO/CED-12 family protein
Chr17	6718439	6718723	WRKY10_1_peak_1294	17	1.9973	Downstream (<1kb)	6719438	6724988	5551	MD17G1080800	terpene synthase 04;function=terpene synthase 04
Chr17	6761834	6762118	WRKY10_1_peak_1295	17	1.99611	Distal Intergenic	6765282	6769196	3915	MD17G1081000	Auxin-responsive GH3 family protein;function=Auxin-responsive GH3 family protein
Chr17	6817972	6818256	WRKY10_1_peak_1296	56	1.99699	Promoter (2-3kb)	6815155	6815829	675	MD17G1081700	Pentatricopeptide repeat (PPR) superfamily protein;function=Pentatricopeptide repeat (PPR) superfamily protein
Chr17	6848851	6849135	WRKY10_1_peak_1297	48	1.9976	Distal Intergenic	6852505	6855141	2637	MD17G1082100	calcium-dependent protein kinase 24;function=calcium-dependent protein kinase 24
Chr17	6858188	6858472	WRKY10_1_peak_1298	119	1.99748	Distal Intergenic	6852505	6855141	2637	MD17G1082100	calcium-dependent protein kinase 24;function=calcium-dependent protein kinase 24
Chr17	7270567	7270851	WRKY10_1_peak_1299	86	1.99765	Distal Intergenic	7266059	7267026	968	MD17G1088500	S-locus lectin protein kinase family protein;function=S-locus lectin protein kinase family protein
Chr17	7634256	7634557	WRKY10_1_peak_1300	73	2.99617	Distal Intergenic	7617046	7620576	3531	MD17G1091300	Terpenoid cyclases/Protein prenyltransferases superfamily protein;function=Terpenoid cyclases/Protein prenyltransferases superfamily protein
Chr17	7634203	7634588	WRKY10_2_peak_437	790	35.9262	Distal Intergenic	7617046	7620576	3531	MD17G1091300	Terpenoid cyclases/Protein prenyltransferases superfamily protein;function=Terpenoid cyclases/Protein prenyltransferases superfamily protein
Chr17	7647591	7647893	WRKY10_1_peak_1301	104	3.9911	Distal Intergenic	7668442	7672114	3673	MD17G1091400	formin 3;function=formin 3
Chr17	7654352	7654636	WRKY10_1_peak_1302	99	1.99611	Distal Intergenic	7668442	7672114	3673	MD17G1091400	formin 3;function=formin 3
Chr17	7647538	7647931	WRKY10_2_peak_438	1725	67.7773	Distal Intergenic	7668442	7672114	3673	MD17G1091400	formin 3;function=formin 3
Chr17	8168221	8168505	WRKY10_1_peak_1303	16	1.99854	Distal Intergenic	8153282	8153816	535	MD17G1096600	NA
Chr17	8207069	8207353	WRKY10_1_peak_1304	57	1.99777	Distal Intergenic	8193005	8199754	6750	MD17G1096700	aconitase 3;function=aconitase 3
Chr17	8208625	8208909	WRKY10_1_peak_1305	98	1.9981	Distal Intergenic	8214957	8215328	372	MD17G1096800	NAD(P)-binding Rossmann-fold superfamily protein;function=NAD(P)-binding Rossmann-fold superfamily protein
Chr17	8548099	8548383	WRKY10_1_peak_1306	80	1.99825	Promoter (<=1kb)	8543616	8548037	4422	MD17G1100800	hydroperoxide lyase 1;function=hydroperoxide lyase 1
Chr17	8743896	8744180	WRKY10_1_peak_1307	214	1.99854	Promoter (<=1kb)	8742116	8743456	1341	MD17G1102900	F-box and associated interaction domains-containing protein;function=F-box and associated interaction domains-containing protein
Chr17	9188416	9188700	WRKY10_1_peak_1308	228	1.99854	Distal Intergenic	9194821	9194937	117	MD17G1106600	ncRNA
Chr17	9632288	9632572	WRKY10_1_peak_1309	144	1.99854	Distal Intergenic	9626527	9629218	2692	MD17G1112400	Protein kinase superfamily protein;function=Protein kinase superfamily protein
Chr17	10527556	10527840	WRKY10_1_peak_1310	131	1.99854	Downstream (1-2kb)	10529509	10531415	1907	MD17G1120500	Exostosin family protein;function=Exostosin family protein
Chr17	10819035	10819319	WRKY10_1_peak_1311	135	1.99854	Promoter (2-3kb)	10816124	10817619	1496	MD17G1124500	NA
Chr17	11360606	11360913	WRKY10_2_peak_439	151	7.2771	Promoter (<=1kb)	11355815	11360013	4199	MD17G1129200	polypeptide 3;function=polypeptide 3
Chr17	11361938	11362287	WRKY10_2_peak_440	223	8.25362	Promoter (1-2kb)	11355815	11360013	4199	MD17G1129200	polypeptide 3;function=polypeptide 3
Chr17	11617108	11618457	WRKY10_2_peak_441	506	10.2616	Promoter (1-2kb)	11615947	11616249	303	MD17G1131700	Wall-associated kinase family protein;function=Wall-associated kinase family protein
Chr17	11617108	11618457	WRKY10_2_peak_442	418	9.79539	Promoter (1-2kb)	11615947	11616249	303	MD17G1131700	Wall-associated kinase family protein;function=Wall-associated kinase family protein
Chr17	11646770	11647054	WRKY10_1_peak_1312	190	1.99833	Promoter (2-3kb)	11649606	11650318	713	MD17G1131900	wall associated kinase-like 4;function=wall associated kinase-like 4
Chr17	12055333	12055619	WRKY10_2_peak_443	107	5.7395	Promoter (1-2kb)	12052953	12057563	4611	MD17G1134500	Pleckstrin homology (PH) domain-containing protein;function=Pleckstrin homology (PH) domain-containing protein
Chr17	13002441	13002725	WRKY10_1_peak_1313	110	1.99854	Promoter (2-3kb)	12999700	13002071	2372	MD17G1144200	NA
Chr17	13142398	13142682	WRKY10_1_peak_1314	121	1.99854	Promoter (1-2kb)	13140800	13144227	3428	MD17G1145700	O-fucosyltransferase family protein;function=O-fucosyltransferase family protein
Chr17	13249888	13250172	WRKY10_1_peak_1315	129	1.99822	Promoter (2-3kb)	13252611	13255607	2997	MD17G1146200	Ribosomal protein L30/L7 family protein;function=Ribosomal protein L30/L7 family protein
Chr17	15013172	15013502	WRKY10_2_peak_444	195	9.19856	Distal Intergenic	15036976	15037870	895	MD17G1156500	Glycosyl hydrolase superfamily protein;function=Glycosyl hydrolase superfamily protein
Chr17	16352523	16352807	WRKY10_1_peak_1316	238	1.99555	Downstream (2-3kb)	16355070	16356235	1166	MD17G1164900	NA
Chr17	16426684	16426968	WRKY10_1_peak_1317	95	1.99722	Distal Intergenic	16431079	16435283	4205	MD17G1165500	20S proteasome subunit PAA2;function=20S proteasome subunit PAA2
Chr17	17180278	17180562	WRKY10_1_peak_1318	56	1.99619	Distal Intergenic	17175492	17175819	328	MD17G1169000	DEA(D/H)-box RNA helicase family protein;function=DEA(D/H)-box RNA helicase family protein
Chr17	17271249	17271533	WRKY10_1_peak_1319	34	1.99784	Promoter (<=1kb)	17266072	17272233	6162	MD17G1169600	DEA(D/H)-box RNA helicase family protein;function=DEA(D/H)-box RNA helicase family protein
Chr17	17581771	17582055	WRKY10_1_peak_1320	48	1.99683	Distal Intergenic	17577914	17578243	330	MD17G1171100	SNARE-like superfamily protein;function=SNARE-like superfamily protein
Chr17	17590896	17591409	WRKY10_2_peak_445	324	8.44668	Distal Intergenic	17577914	17578243	330	MD17G1171100	SNARE-like superfamily protein;function=SNARE-like superfamily protein
Chr17	19282377	19282661	WRKY10_1_peak_1321	28	1.99714	Distal Intergenic	19268965	19273484	4520	MD17G1174300	transmembrane nine 7;function=transmembrane nine 7
Chr17	20228439	20228886	WRKY10_2_peak_446	811	14.3044	Downstream (2-3kb)	20231686	20240746	9061	MD17G1177400	plastid transcriptionally active 4;function=plastid transcriptionally active 4
Chr17	20396224	20396508	WRKY10_1_peak_1322	34	1.99772	Promoter (2-3kb)	20393245	20393358	114	MD17G1178200	ncRNA
Chr17	20505365	20505649	WRKY10_1_peak_1323	48	1.9973	Promoter (1-2kb)	20507057	20517111	10055	MD17G1179000	RNA methyltransferase family protein;function=RNA methyltransferase family protein
Chr17	20617650	20617942	WRKY10_2_peak_447	99	6.51063	Distal Intergenic	20584927	20585021	95	MD17G1179400	ncRNA
Chr17	20976742	20977026	WRKY10_1_peak_1324	56	1.99854	Intron (mRNA:MD17G1180500.1/gene:MD17G1180500	20967710	20990462	22753	MD17G1180500	nucleoside-triphosphatases;function=nucleoside-triphosphatases
Chr17	21621408	21621692	WRKY10_1_peak_1325	17	1.99722	Distal Intergenic	21576812	21580307	3496	MD17G1183500	phytochrome-associated protein 1;function=phytochrome-associated protein 1
Chr17	21652115	21652399	WRKY10_1_peak_1326	56	1.9974	Distal Intergenic	21669939	21670910	972	MD17G1183600	Protein kinase superfamily protein;function=Protein kinase superfamily protein
Chr17	21884979	21885383	WRKY10_2_peak_448	201	10.746	Distal Intergenic	21875962	21881686	5725	MD17G1184900	Protein kinase family protein;function=Protein kinase family protein
Chr17	22663211	22663495	WRKY10_1_peak_1327	22	1.99722	Distal Intergenic	22668377	22673481	5105	MD17G1190200	Protein of unknown function;function=Protein of unknown function
Chr17	23500358	23500642	WRKY10_1_peak_1328	42	1.99746	Promoter (2-3kb)	23497451	23497566	116	MD17G1196300	ncRNA
Chr17	24474574	24474858	WRKY10_1_peak_1329	56	1.99702	Intron (ncRNA:MD17G1202100.1/gene:MD17G1202100	24466747	24475182	8436	MD17G1202100	NA
Chr17	24958339	24958754	WRKY10_2_peak_449	250	6.71692	Promoter (2-3kb)	24961349	24961465	117	MD17G1206400	ncRNA
Chr17	25531047	25531331	WRKY10_1_peak_1330	56	1.9973	Distal Intergenic	25534801	25534920	120	MD17G1210500	ncRNA
Chr17	25886844	25887128	WRKY10_1_peak_1331	56	1.99722	Distal Intergenic	25873306	25875018	1713	MD17G1211800	NA
Chr17	25931729	25932013	WRKY10_1_peak_1332	30	1.99777	Promoter (<=1kb)	25928809	25930797	1989	MD17G1212200	phosphatidic acid phosphatase-related / PAP2-related;function=phosphatidic acid phosphatase-related / PAP2-related
Chr17	26124984	26125268	WRKY10_1_peak_1333	48	1.99611	Distal Intergenic	26117899	26121122	3224	MD17G1214500	FAR1-related sequence 6;function=FAR1-related sequence 6
Chr17	27060458	27060742	WRKY10_1_peak_1334	14	1.99666	Promoter (2-3kb)	27058364	27069393	11030	MD17G1222300	Other Eukaryotes -28519 (source: NCBI BLink).;function=Other Eukaryotes -28519 (source: NCBI BLink).
Chr17	27363189	27363557	WRKY10_2_peak_450	235	7.93138	Promoter (<=1kb)	27363453	27363542	90	MD17G1225000	ncRNA
Chr17	27713167	27713451	WRKY10_1_peak_1335	34	1.99767	Distal Intergenic	27690139	27694376	4238	MD17G1229300	Protein of unknown function;function=Protein of unknown function
Chr17	27712978	27713473	WRKY10_2_peak_451	550	27.5569	Distal Intergenic	27690139	27694376	4238	MD17G1229300	Protein of unknown function;function=Protein of unknown function
Chr17	27874033	27874317	WRKY10_1_peak_1336	48	1.99666	Distal Intergenic	27858370	27858969	600	MD17G1230700	Protein of unknown function (DUF640);function=Protein of unknown function (DUF640)
Chr17	28452697	28452981	WRKY10_1_peak_1337	17	1.99772	3' UTR	28457375	28458694	1320	MD17G1235500	Zinc finger C-x8-C-x5-C-x3-H type family protein;function=Zinc finger C-x8-C-x5-C-x3-H type family protein
Chr17	29080461	29080745	WRKY10_1_peak_1338	34	1.99555	Promoter (1-2kb)	29078835	29079473	639	MD17G1241600	Protein of unknown function;function=Protein of unknown function
Chr17	29684331	29684615	WRKY10_1_peak_1339	56	1.99721	Promoter (2-3kb)	29679067	29687002	7936	MD17G1247800	Protein kinase family protein;function=Protein kinase family protein
Chr17	29802440	29802724	WRKY10_1_peak_1340	56	1.99825	Promoter (<=1kb)	29793637	29802662	9026	MD17G1249600	Pathogenesis-related thaumatin superfamily protein;function=Pathogenesis-related thaumatin superfamily protein
Chr17	31935922	31936206	WRKY10_1_peak_1341	56	1.99588	Intron (mRNA:MD17G1259100.1/gene:MD17G1259100	31928206	31931139	2934	MD17G1259000	DUF593;function=DUF593
Chr17	32098855	32099139	WRKY10_1_peak_1342	34	1.99611	Promoter (1-2kb)	32094170	32097689	3520	MD17G1260600	dehydroascorbate reductase 1;function=dehydroascorbate reductase 1
Chr17	32478596	32478880	WRKY10_1_peak_1343	34	1.99666	Promoter (1-2kb)	32476116	32480611	4496	MD17G1264200	DNAJ heat shock N-terminal domain-containing protein;function=DNAJ heat shock N-terminal domain-containing protein
Chr17	32485773	32486057	WRKY10_1_peak_1344	56	1.99833	Distal Intergenic	32476116	32480611	4496	MD17G1264200	DNAJ heat shock N-terminal domain-containing protein;function=DNAJ heat shock N-terminal domain-containing protein
Chr17	33180047	33180331	WRKY10_1_peak_1345	30	1.99678	Promoter (<=1kb)	33180914	33184248	3335	MD17G1271100	homeodomain GLABROUS 11;function=homeodomain GLABROUS 11
Chr17	33211784	33212068	WRKY10_1_peak_1346	48	1.99684	Distal Intergenic	33205673	33209045	3373	MD17G1271400	Homeodomain-like superfamily protein;function=Homeodomain-like superfamily protein
Chr17	33438407	33438691	WRKY10_1_peak_1347	56	1.99699	Promoter (<=1kb)	33437750	33440877	3128	MD17G1272500	Protein of unknown function;function=Protein of unknown function
Chr17	34279204	34279520	WRKY10_2_peak_452	141	6.66611	Promoter (1-2kb)	34280783	34282525	1743	MD17G1283800	Plant invertase/pectin methylesterase inhibitor superfamily;function=Plant invertase/pectin methylesterase inhibitor superfamily
Chr17	34477225	34477509	WRKY10_1_peak_1348	48	1.99666	Promoter (1-2kb)	34475601	34480181	4581	MD17G1285700	Cysteine proteinases superfamily protein;function=Cysteine proteinases superfamily protein
Chr17	34593926	34594200	WRKY10_2_peak_453	13	4.24532	Distal Intergenic	34587875	34587985	111	MD17G1286400	ncRNA
