# Supplementary material for: A Functional InDel in the WRKY10 Promoter Controls the Degree of Flesh Red Pigmentation in Apple
Source: Adv Sci (Weinh). 2024 Jun 14;11(30):2400998. doi: 10.1002/advs.202400998 (PMC11321683; doi:10.1002/advs.202400998)
Supplement: Supplementary file 25 — Supplementary Table S6 [file ADVS-11-2400998-s004.xlsx]

## Sheet: Sheet1
Supplemental Table S6. W-box containing sequences used to synthesize probes for EMSA.
Probe name	Forward (5'-3')	Reverse (5′-3′)
proR-InD	ACCACATTTTTACACTAAAAAGTCAATCCTGGTACTATTCACTTTA	TAAAGTGAATAGTACCAGGATTGACTTTTTAGTGTAAAAATGTGGT
proR-InD (mP)	ACCACATTTTTACACTAAAACCAACGTCCTGGTACTATTCACTTTA	TAAAGTGAATAGTACCAGGATTTCCTTTTTAGTGTAAAAATGTGGT
proMdMYB10 (W1)	ATATAAGATGTTAATATAACTTGACCGTGACTATTCAAATAGGAGG	CCTCCTATTTGAATAGTCACGGTCAAGTTATATTAACATCTTATAT
proMdMYB10 (W2)	TGATAAAGGTATCTTATGGTGGTCAAAGATGTGTGTTGTAACTAGT	ACTAGTTACAACACACATCTTTGACCACCATAAGATACCTTTATCA
proMdMYB10 (W2 mutant)	TGATAAAGGTATCTTATGGTGGGAAAAGATGTGTGTTGTAACTAGT	ACTAGTTACAACACACATCTTTTCCCACCATAAGATACCTTTATCA
proMdF3'5'H (W1)	TTAATATTAAGAATGCACGTTTGACAAAAAAAATATTAAAATGCAC	GTGCATTTTAATATTTTTTTTGTCAAACGTGCATTCTTAATATTAA
proMdF3'5'H (W2)	TAAATAGTATCTAACGAAAATTGACCGCACGATATACAATGAACGA	TCGTTCATTGTATATCGTGCGGTCAATTTTCGTTAGATACTATTTA
proMdF3'5'H (W2 mutant)	TAAATAGTATCTAACGAAAATTTCCCGCACGATATACAATGAACGA	TCGTTCATTGTATATCGTGCGGGAAATTTTCGTTAGATACTATTTA
proMdF3'5'H (W3)	TCACTCATATAGGTAAACTTTGTCAAGGATGTTCATGTAATTATAA	TTATAATTACATGAACATCCTTGACAAAGTTTACCTATATGAGTGA
proMdF3'5'H (W3 mutant)	TCACTCATATAGGTAAACTTTGGAAAGGATGTTCATGTAATTATAA	TTATAATTACATGAACATCCTTTCCAAAGTTTACCTATATGAGTGA
proMdUFGT (W4)	GCGTGTCAATCTGCATAACGTGTCAAAATGGGTTACCTGCGTGTCA	TGACACGCAGGTAACCCATTTTGACACGTTATGCAGATTGACACGC
proMdUFGT (W5)	TTTTTTGCAACAAATTACCTTTGACTAACAAAACAAGGATATTTCT	AGAAATATCCTTGTTTTGTTAGTCAAAGGTAATTTGTTGCAAAAAA
proMdUFGT (W5 mutant)	TTTTTTGCAACAAATTACCTTTTCCTAACAAAACAAGGATATTTCT	AGAAATATCCTTGTTTTGTTAGGAAAAGGTAATTTGTTGCAAAAAA
proMdLAR (W6)	TTTCTATAGACCTAGCTATCAGTCAACGCATGAAGCAGAACACAGT	ACTGTGTTCTGCTTCATGCGTTGACTGATAGCTAGGTCTATAGAAA
proMdLAR (W7)	GTAGGCTTTGTAATTTCTAGGGTCAACAATATGTCAAAGAGAAAAC	GTTTTCTCTTTGACATATTGTTGACCCTAGAAATTACAAAGCCTAC
