# Supplementary material for: A Functional InDel in the WRKY10 Promoter Controls the Degree of Flesh Red Pigmentation in Apple
Source: Adv Sci (Weinh). 2024 Jun 14;11(30):2400998. doi: 10.1002/advs.202400998 (PMC11321683; doi:10.1002/advs.202400998)
Supplement: Supplementary file 26 — Supplementary Table S7 [file ADVS-11-2400998-s014.xlsx]

## Sheet: Figure 1
Supplemental Table S7. Summary of statistical analyses.
Figure 1B
Relative expression of MYB10
ANOVA table	SS	DF	MS	F (DFn, DFd)	P value
Treatment (between columns)	251237	19	13223	F (19, 40) = 170.9	P<0.0001
Residual (within columns)	3095	40	77.39
Total	254332	59
Anthocyanins content
ANOVA table	SS	DF	MS	F (DFn, DFd)	P value
Treatment (between columns)	114765	19	6040	F (19, 40) = 233.4	P<0.0001
Residual (within columns)	1035	40	25.87
Total	115800	59
Figure 1C
Relative expression of WRKY10
ANOVA table	SS	DF	MS	F (DFn, DFd)	P value
Treatment (between columns)	19816	19	1043	F (19, 40) = 82.36	P<0.0001
Residual (within columns)	506.5	40	12.66
Total	20323	59
Anthocyanins content
ANOVA table	SS	DF	MS	F (DFn, DFd)	P value
Treatment (between columns)	114765	19	6040	F (19, 40) = 233.4	P<0.0001
Residual (within columns)	1035	40	25.87
Total	115800	59
Figure 1I
Column B	35S::GFP(Anti-GFP)		Column D	35S::MdWRKY10-GFP(Anti-GFP)		Column C	35S::MdWRKY10-GFP(Anti-lgG)		Column D	35S::MdWRKY10-GFP(Anti-GFP)
vs.	vs.		vs.	vs.		vs.	vs.		vs.	vs.
Column A	35S::GFP(Anti-IgG)		Column C	35S::MdWRKY10-GFP(Anti-IgG)		Column A	35S::GFP(Anti-IgG)		Column B	35S::GFP(Anti-GFP)
Unpaired t test			Unpaired t test			Unpaired t test			Unpaired t test
P value	0.2772		P value	0.0007		P value	0.8535		P value	0.0011
P value summary	ns		P value summary	***		P value summary	ns		P value summary	**
Significantly different (P < 0.05)?	No		Significantly different (P < 0.05)?	Yes		Significantly different (P < 0.05)?	No		Significantly different (P < 0.05)?	Yes
One- or two-tailed P value?	Two-tailed		One- or two-tailed P value?	Two-tailed		One- or two-tailed P value?	Two-tailed		One- or two-tailed P value?	Two-tailed
t, df	t=1.257, df=4		t, df	t=9.593, df=4		t, df	t=0.1970, df=4		t, df	t=8.458, df=4
Figure 1K
ANOVA table	SS	DF	MS	F (DFn, DFd)	P value
Treatment (between columns)	43.82	3	14.61	F (3, 8) = 36.42	P<0.0001
Residual (within columns)	3.208	8	0.4011
Total	47.03	11

## Sheet: Figure 2
Supplemental Table S7. Summary of statistical analyses.
Figure 2D
ANOVA table	SS	DF	MS	F (DFn, DFd)	P value
Treatment (between columns)	1156	7	165.2	F (7, 16) = 76.77	P<0.0001
Residual (within columns)	34.42	16	2.151
Total	1190	23
Figure 2E
ANOVA table	SS	DF	MS	F (DFn, DFd)	P value
Treatment (between columns)	305.7	7	43.67	F (7, 16) = 90.47	P<0.0001
Residual (within columns)	7.723	16	0.4827
Total	313.4	23
Figure 2F
ANOVA table	SS	DF	MS	F (DFn, DFd)	P value
Treatment (between columns)	4552	3	1517	F (3, 8) = 46.55	P<0.0001
Residual (within columns)	260.8	8	32.6
Total	4812	11
Figure 2G
ANOVA table	SS	DF	MS	F (DFn, DFd)	P value
Treatment (between columns)	72691	3	24230	F (3, 8) = 31.05	P<0.0001
Residual (within columns)	6244	8	780.5
Total	78935	11
Figure 2I
Unpaired t test
P value	<0.0001
P value summary	****
Significantly different (P < 0.05)?	Yes
One- or two-tailed P value?	Two-tailed
t, df	t=9.417, df=18
Figure 2J
Unpaired t test
P value	<0.0001
P value summary	****
Significantly different (P < 0.05)?	Yes
One- or two-tailed P value?	Two-tailed
t, df	t=7.385, df=18
Figure 2K
Unpaired t test
P value	<0.0001
P value summary	****
Significantly different (P < 0.05)?	Yes
One- or two-tailed P value?	Two-tailed
t, df	t=11.09, df=18
Figure 2N
Unpaired t test
P value	<0.0001
P value summary	****
Significantly different (P < 0.05)?	Yes
One- or two-tailed P value?	Two-tailed
t, df	t=12.59, df=18
Figure 2O
Unpaired t test
P value	<0.0001
P value summary	****
Significantly different (P < 0.05)?	Yes
One- or two-tailed P value?	Two-tailed
t, df	t=5.718, df=18
Figure 2P
Unpaired t test
P value	<0.0001
P value summary	****
Significantly different (P < 0.05)?	Yes
One- or two-tailed P value?	Two-tailed
t, df	t=14.53, df=18

## Sheet: Figure 3
Supplemental Table S7. Summary of statistical analyses.
Figure 3F
ANOVA table	SS	DF	MS	F (DFn, DFd)	P value
Treatment (between columns)	67.53	3	22.51	F (3, 8) = 36.11	P<0.0001
Residual (within columns)	4.987	8	0.6234
Total	72.51	11
Figure 3H
ANOVA table	SS	DF	MS	F (DFn, DFd)	P value
Treatment (between columns)	20381	4	5095	F (4, 10) = 52.90	P<0.0001
Residual (within columns)	963.1	10	96.31
Total	21344	14
Figure 3I
ANOVA table	SS	DF	MS	F (DFn, DFd)	P value
Treatment (between columns)	166.1	4	41.52	F (4, 10) = 135.7	P<0.0001
Residual (within columns)	3.06	10	0.306
Total	169.1	14
Figure 3J
ANOVA table	SS	DF	MS	F (DFn, DFd)	P value
Treatment (between columns)	227.2	4	56.8	F (4, 10) = 194.0	P<0.0001
Residual (within columns)	2.928	10	0.2928
Total	230.1	14
Figure 3L
ANOVA table	SS	DF	MS	F (DFn, DFd)	P value
Treatment (between columns)	17332	4	4333	F (4, 10) = 31.04	P<0.0001
Residual (within columns)	1396	10	139.6
Total	18728	14
Figure 3M
ANOVA table	SS	DF	MS	F (DFn, DFd)	P value
Treatment (between columns)	96.67	4	24.17	F (4, 10) = 51.87	P<0.0001
Residual (within columns)	4.659	10	0.4659
Total	101.3	14
Figure 3N
ANOVA table	SS	DF	MS	F (DFn, DFd)	P value
Treatment (between columns)	201.8	4	50.45	F (4, 10) = 115.9	P<0.0001
Residual (within columns)	4.354	10	0.4354
Total	206.2	14

## Sheet: Figure 4
Supplemental Table S7. Summary of statistical analyses.
Figure 4F
Unpaired t test
P value	<0.0001
P value summary	****
Significantly different (P < 0.05)?	Yes
One- or two-tailed P value?	Two-tailed
t, df	t=8.019, df=138
Figure 4G
Unpaired t test
P value	<0.0001
P value summary	****
Significantly different (P < 0.05)?	Yes
One- or two-tailed P value?	Two-tailed
t, df	t=8.688, df=138

## Sheet: Figure 5
Supplemental Table S7. Summary of statistical analyses.
Figure 5C
ANOVA table	SS	DF	MS	F (DFn, DFd)	P value
Treatment (between columns)	116.3	4	29.08	F (4, 10) = 119.0	P<0.0001
Residual (within columns)	2.444	10	0.2444
Total	118.8	14
Figure 5D
ANOVA table	SS	DF	MS	F (DFn, DFd)	P value
Treatment (between columns)	5193	4	1298	F (4, 10) = 83.15	P<0.0001
Residual (within columns)	156.1	10	15.61
Total	5349	14
Figure 5F
ANOVA table	SS	DF	MS	F (DFn, DFd)	P value
Treatment (between columns)	147.5	4	36.87	F (4, 45) = 73.46	P<0.0001
Residual (within columns)	22.58	45	0.5019
Total	170.1	49
Figure 5G
ANOVA table	SS	DF	MS	F (DFn, DFd)	P value
Treatment (between columns)	64732	4	16183	F (4, 45) = 49.26	P<0.0001
Residual (within columns)	14785	45	328.6
Total	79517	49
Figure 5I
ANOVA table	SS	DF	MS	F (DFn, DFd)	P value
Treatment (between columns)	86.71	4	21.68	F (4, 10) = 67.53	P<0.0001
Residual (within columns)	3.21	10	0.321
Total	89.92	14
Figure 5M
ANOVA table	SS	DF	MS	F (DFn, DFd)	P value
Treatment (between columns)	77.46	3	25.82	F (3, 8) = 58.07	P<0.0001
Residual (within columns)	3.557	8	0.4447
Total	81.02	11

## Sheet: Figure 6
Supplemental Table S7. Summary of statistical analyses.
Figure 6F
Column B	35S::GFP(Anti-GFP)		Column D	35S::MdWRKY10-GFP(Anti-GFP)		Column C	35S::MdWRKY10-GFP(Anti-lgG)		Column D	35S::MdWRKY10-GFP(Anti-GFP)
vs.	vs.		vs.	vs.		vs.	vs.		vs.	vs.
Column A	35S::GFP(Anti-IgG)		Column C	35S::MdWRKY10-GFP(Anti-IgG)		Column A	35S::GFP(Anti-IgG)		Column B	35S::GFP(Anti-GFP)
Unpaired t test			Unpaired t test			Unpaired t test			Unpaired t test
P value	0.4609		P value	0.0015		P value	0.7219		P value	0.0014
P value summary	ns		P value summary	**		P value summary	ns		P value summary	**
Significantly different (P < 0.05)?	No		Significantly different (P < 0.05)?	Yes		Significantly different (P < 0.05)?	No		Significantly different (P < 0.05)?	Yes
One- or two-tailed P value?	Two-tailed		One- or two-tailed P value?	Two-tailed		One- or two-tailed P value?	Two-tailed		One- or two-tailed P value?	Two-tailed
t, df	t=0.8149, df=4		t, df	t=7.743, df=4		t, df	t=0.3819, df=4		t, df	t=7.829, df=4
Figure 6G
Column B	35S::GFP(Anti-GFP)		Column D	35S::MdWRKY10-GFP(Anti-GFP)		Column C	35S::MdWRKY10-GFP(Anti-lgG)		Column D	35S::MdWRKY10-GFP(Anti-GFP)
vs.	vs.		vs.	vs.		vs.	vs.		vs.	vs.
Column A	35S::GFP(Anti-IgG)		Column C	35S::MdWRKY10-GFP(Anti-IgG)		Column A	35S::GFP(Anti-IgG)		Column B	35S::GFP(Anti-GFP)
Unpaired t test			Unpaired t test			Unpaired t test			Unpaired t test
P value	0.4345		P value	<0.0001		P value	0.8677		P value	<0.0001
P value summary	ns		P value summary	****		P value summary	ns		P value summary	****
Significantly different (P < 0.05)?	No		Significantly different (P < 0.05)?	Yes		Significantly different (P < 0.05)?	No		Significantly different (P < 0.05)?	Yes
One- or two-tailed P value?	Two-tailed		One- or two-tailed P value?	Two-tailed		One- or two-tailed P value?	Two-tailed		One- or two-tailed P value?	Two-tailed
t, df	t=0.8677, df=4		t, df	t=18.82, df=4		t, df	t=0.1775, df=4		t, df	t=15.82, df=4
Figure 6H
Column B	35S::GFP(Anti-GFP)		Column D	35S::MdWRKY10-GFP(Anti-GFP)		Column C	35S::MdWRKY10-GFP(Anti-lgG)		Column D	35S::MdWRKY10-GFP(Anti-GFP)
vs.	vs.		vs.	vs.		vs.	vs.		vs.	vs.
Column A	35S::GFP(Anti-IgG)		Column C	35S::MdWRKY10-GFP(Anti-IgG)		Column A	35S::GFP(Anti-IgG)		Column B	35S::GFP(Anti-GFP)
Unpaired t test			Unpaired t test			Unpaired t test			Unpaired t test
P value	0.957		P value	0.0244		P value	0.0643		P value	0.018
P value summary	ns		P value summary	*		P value summary	ns		P value summary	*
Significantly different (P < 0.05)?	No		Significantly different (P < 0.05)?	Yes		Significantly different (P < 0.05)?	No		Significantly different (P < 0.05)?	Yes
One- or two-tailed P value?	Two-tailed		One- or two-tailed P value?	Two-tailed		One- or two-tailed P value?	Two-tailed		One- or two-tailed P value?	Two-tailed
t, df	t=0.05736, df=4		t, df	t=3.524, df=4		t, df	t=2.535, df=4		t, df	t=3.866, df=4

## Sheet: Figure 7
Supplemental Table S7. Summary of statistical analyses.
Figure 7H
ANOVA table	SS	DF	MS	F (DFn, DFd)	P value
Treatment (between columns)	164.3	3	54.77	F (3, 8) = 140.6	P<0.0001
Residual (within columns)	3.116	8	0.3895
Total	167.4	11
Figure 7I
ANOVA table	SS	DF	MS	F (DFn, DFd)	P value
Treatment (between columns)	23.16	3	7.72	F (3, 8) = 48.34	P<0.0001
Residual (within columns)	1.278	8	0.1597
Total	24.44	11

## Sheet: Figure S2
Supplemental Table S7. Summary of statistical analyses.
Figure S2
ANOVA table	SS	DF	MS	F (DFn, DFd)	P value
Treatment (between columns)	238886	139	1719	F (139, 280) = 145.9	P<0.0001
Residual (within columns)	3299	280	11.78
Total	242185	419

## Sheet: Figure S4
Supplemental Table S7. Summary of statistical analyses.
Figure S4A
Relative expression of WRKY26
ANOVA table	SS	DF	MS	F (DFn, DFd)	P value
Treatment (between columns)	4853	19	255.4	F (19, 40) = 51.53	P<0.0001
Residual (within columns)	198.3	40	4.957
Total	5051	59
Anthocyanins content
ANOVA table	SS	DF	MS	F (DFn, DFd)	P value
Treatment (between columns)	114765	19	6040	F (19, 40) = 233.4	P<0.0001
Residual (within columns)	1035	40	25.87
Total	115800	59
Figure S4B
Relative expression of WRKY10
ANOVA table	SS	DF	MS	F (DFn, DFd)	P value
Treatment (between columns)	12837	4	3209	F (4, 135) = 58.60	P<0.0001
Residual (within columns)	7394	135	54.77
Total	20231	139

## Sheet: Figure S5
Supplemental Table S7. Summary of statistical analyses.
Figure S5
Column B	35S::GFP(Anti-GFP)		Column D	35S::MdWRKY10-GFP(Anti-GFP)		Column C	35S::MdWRKY10-GFP(Anti-lgG)		Column D	35S::MdWRKY10-GFP(Anti-GFP)
vs.	vs.		vs.	vs.		vs.	vs.		vs.	vs.
Column A	35S::GFP(Anti-IgG)		Column C	35S::MdWRKY10-GFP(Anti-IgG)		Column A	35S::GFP(Anti-IgG)		Column B	35S::GFP(Anti-GFP)
Unpaired t test			Unpaired t test			Unpaired t test			Unpaired t test
P value	0.1054		P value	0.5614		P value	0.1738		P value	0.7413
P value summary	ns		P value summary	ns		P value summary	ns		P value summary	ns
Significantly different (P < 0.05)?	No		Significantly different (P < 0.05)?	Yes		Significantly different (P < 0.05)?	No		Significantly different (P < 0.05)?	Yes
One- or two-tailed P value?	Two-tailed		One- or two-tailed P value?	Two-tailed		One- or two-tailed P value?	Two-tailed		One- or two-tailed P value?	Two-tailed
t, df	t=2.085, df=4		t, df	t=0.6326, df=4		t, df	t=1.652, df=4		t, df	t=0.3538, df=4
